# Supplementary material for: Origin, spread, and interspecies transmission of a dominant genotype of BJ/94 lineage H9N2 avian influenza viruses with increased threat
Source: Virus Evol. 2024 Dec 9;10(1):veae106. doi: 10.1093/ve/veae106 (PMC11673197; doi:10.1093/ve/veae106)
Supplement: veae106_Supp [file veae106_supp.zip]

Archive with 4 entries (4 files):
- suppl_data/Supplementary Figure 1-8.pdf
- suppl_data/Supplementary Movie 1.mp4
- suppl_data/Supplementary Table 1.xlsx
- suppl_data/Supplementary Table 2-6.docx
