# Supplementary material for: Origin, spread, and interspecies transmission of a dominant genotype of BJ/94 lineage H9N2 avian influenza viruses with increased threat
Source: Virus Evol. 2024 Dec 9;10(1):veae106. doi: 10.1093/ve/veae106 (PMC11673197; doi:10.1093/ve/veae106)
Supplement: veae106_Supp [file veae106_supp.zip › suppl_data/Supplementary Table 1.xlsx]

## Sheet: Table S1
Supplementary Table 1. Sequence information of H9N2 viruses used in this study. Acknowledgements to GISAID and NCBI sequence submitters. We gratefully acknowledge the authors, originating and submitting laboratories of the sequences from GISAID’s EpiFlu™ (www.epicov.org) database and GenBank (www.ncbi.nlm.nih.gov/nucleotide/) public databases. All submitters of data may be contacted directly via …
Name	Host classification	Location	Region	Time	Year	Accession No								Whether it belongs to the clade of G57 virus ("Y" means yes)
						HA	NA	PB2	PB1	PA	NP	M	NS	HA	NA	PB2	PB1	PA	NP	M	NS	Genotype
A/_Quail_/Egypt/1253V/2016	Minor_poultry	Egypt	Egypt	2016-08-10	2016	EPL1087901	EPL1087904	EPL1087898	EPL1087899	EPL1087900	EPL1087902	EPL1087903	EPL1087905							Y
A/Accipiter_gentilis_schvedowi/Tianjin/22/2017	Wild_birds	Tianjin	North_China	2017-06-15	2017	MH114050	MH114052	MH114047	MH114048	MH114049	MH114051	MH114053	MH114054	Y	Y	Y	Y	Y	Y	Y	Y	G57
A/African_Stonechat/Vietnam/8/2009	Wild_birds	Vietnam	Vietnam	2009-11-15	2009	AB753217	AB753219	AB753214	AB753215	AB753216	AB753218	AB753221	AB753220	Y	Y	Y	Y	Y	Y	Y	Y	G57
A/American_black_duck/Maine/ME-Y17-326/2017	Wild_birds	USA	USA	2017-09-11	2017	MT421027	MT421029	MT421024	MT421025	MT421026	MT421028	MT421030	MT421031
A/American_black_duck/Maine/ME-Y17-331/2017	Wild_birds	USA	USA	2017-09-11	2017	MT421035	MT421037	MT421032	MT421033	MT421034	MT421036	MT421038	MT421039
A/American_oystercatcher/Chile/C1307/2015	Wild_birds	Chile	Chile	2015-09-25	2015	KX185901	KX185930	KX185900	KX185931	KX185907	KX185922	KX185929	KX185909
A/American_wigeon/Mexico-Sonora/769/2008	Wild_birds	Mexico	Mexico	2008-12-14	2008	KY575196	KY575198	KY575193	KY575194	KY575195	KY575197	KY575199	KY575200
A/Anas_platyrhynchos/Belgium/24311pcs5/2012	Wild_birds	Belgium	Belgium	2012-09-09	2012	KU646984	KU646986	KU646981	KU646982	KU646983	KU646985	KU646987	KU646988
A/Anas_platyrhynchos/Belgium/9074/2016	Wild_birds	Belgium	Belgium	2016-09-25	2016	MT407089	MT407091	MT407096	MT407095	MT407094	MT407092	MT407090	MT407093
A/Anas_platyrhynchos/Belgium/9313/2016	Wild_birds	Belgium	Belgium	2016-10-01	2016	MT407105	MT407107	MT407112	MT407111	MT407110	MT407108	MT407106	MT407109
A/Anhui-Lujiang/39/2018	Human	Anhui	East_China	2018-01-02	2018	EPL1315830	EPL1315828	EPL1315823	EPL1315824	EPL1315825	EPL1315827	EPL1315829	EPL1315826	Y	Y	Y	Y	Y	Y	Y	Y	G57
A/Anser_fabalis/Anhui/L139/2014	Wild_birds	Anhui	East_China	2014-12-18	2014	KT699056	KT699058	KT699053	KT699054	KT699055	KT699057	KT699059	KT699060	Y	Y	Y	Y	Y	Y	Y	Y	G57
A/Anser_fabalis/China/HuBS428/2014	Wild_birds	China	China	2014-01-16	2014	KM076704	KM076706	KM076701	KM076702	KM076703	KM076705	KM076707	KM076708	Y	Y	Y	Y	Y	Y	Y	Y	G57
A/Anthropoides_virgo/Baicheng/219/2013	Wild_birds	Jilin	Northeast_China	2013-03-01	2013	KM245331	KM245337	KM245336	KM245333	KM245338	KM245332	KM245334	KM245335	Y	Y	Y	Y	Y	Y	Y	Y	G57
A/Anthropoides_virgo/Baicheng/220/2014	Wild_birds	Jilin	Northeast_China	2014-04-10	2014	MG871418	MG871420	MG871415	MG871416	MG871417	MG871419	MG871421	MG871422	Y	Y	Y	Y	Y	Y	Y	Y	G57
A/aquatic_bird/Cheonan/408/2012	Wild_birds	South_Korea	South_Korea	2012-12-23	2012	MW547675	MW547704	MW547558	MW547588	MW547617	MW547646	MW547733	MW547762
A/Athene_noctua/Tianjin/Y14/2017	Wild_birds	Tianjin	North_China	2017-06-15	2017	MH114058	MH114060	MH114055	MH114056	MH114057	MH114059	MH114061	MH114062	Y	Y	Y	Y	Y	Y	Y	Y	G57
A/avian/Bangladesh/91254/2012	Avian	Bangladesh	Bangladesh	2012-11-19	2012	EPL540487	EPL540486	EPL540484	EPL540485	EPL540483	EPL540480	EPL540482	EPL540481							Y
A/avian/Bangladesh/91256/2012	Avian	Bangladesh	Bangladesh	2012-11-19	2012	EPL540471	EPL540470	EPL540468	EPL540469	EPL540467	EPL540464	EPL540466	EPL540465							Y
A/avian/Bangladesh/91277/2012	Avian	Bangladesh	Bangladesh	2012-11-20	2012	EPL540479	EPL540478	EPL540476	EPL540477	EPL540475	EPL540472	EPL540474	EPL540473							Y
A/avian/Bangladesh/91286/2012	Avian	Bangladesh	Bangladesh	2012-11-29	2012	EPL540495	EPL540494	EPL540492	EPL540493	EPL540491	EPL540488	EPL540490	EPL540489							Y
A/avian/Bangladesh/PV010/2016	Avian	Bangladesh	Bangladesh	2016-07-01	2016	EPL1331318	EPL1331317	EPL1331315	EPL1331316	EPL1331314	EPL1331311	EPL1331313	EPL1331312							Y
A/avian/Bangladesh/PV025/2016	Avian	Bangladesh	Bangladesh	2016-07-01	2016	EPL1331333	EPL1331332	EPL1331330	EPL1331331	EPL1331329	EPL1331326	EPL1331328	EPL1331327							Y
A/avian/Bangladesh/PV064/2016	Avian	Bangladesh	Bangladesh	2016-07-01	2016	EPL1331281	EPL1331280	EPL1331278	EPL1331279	EPL1331277	EPL1331274	EPL1331276	EPL1331275							Y
A/avian/Bangladesh/PV079/2016	Avian	Bangladesh	Bangladesh	2016-07-01	2016	EPL1331127	EPL1331126	EPL1331124	EPL1331125	EPL1331123	EPL1331120	EPL1331122	EPL1331121							Y
A/avian/Bangladesh/PV109/2016	Avian	Bangladesh	Bangladesh	2016-07-01	2016	EPL1331273	EPL1331272	EPL1331270	EPL1331271	EPL1331269	EPL1331266	EPL1331268	EPL1331267							Y
A/avian/Bangladesh/PV112/2016	Avian	Bangladesh	Bangladesh	2016-07-01	2016	EPL1331119	EPL1331118	EPL1331116	EPL1331117	EPL1331115	EPL1331112	EPL1331114	EPL1331113							Y
A/avian/Bangladesh/PV245/2016	Avian	Bangladesh	Bangladesh	2016-07-01	2016	EPL1330709	EPL1330708	EPL1330706	EPL1330707	EPL1330705	EPL1330702	EPL1330704	EPL1330703							Y
A/avian/Bangladesh/PV269/2016	Avian	Bangladesh	Bangladesh	2016-07-01	2016	EPL1330701	EPL1330700	EPL1330698	EPL1330699	EPL1330697	EPL1330694	EPL1330696	EPL1330695							Y
A/avian/Bangladesh/PV304/2016	Avian	Bangladesh	Bangladesh	2016-07-01	2016	EPL1331265	EPL1331264	EPL1331262	EPL1331263	EPL1331261	EPL1331258	EPL1331260	EPL1331259							Y
A/avian/Bangladesh/PV305/2016	Avian	Bangladesh	Bangladesh	2016-07-01	2016	EPL1331225	EPL1331224	EPL1331222	EPL1331223	EPL1331221	EPL1331218	EPL1331220	EPL1331219							Y
A/avian/Bangladesh/PV342/2016	Avian	Bangladesh	Bangladesh	2016-07-01	2016	EPL1331177	EPL1331176	EPL1331174	EPL1331175	EPL1331173	EPL1331170	EPL1331172	EPL1331171							Y
A/avian/Bangladesh/PV644/2016	Avian	Bangladesh	Bangladesh	2016-07-01	2016	EPL1330693	EPL1330692	EPL1330690	EPL1330691	EPL1330689	EPL1330686	EPL1330688	EPL1330687							Y
A/avian/Bangladesh/PV679/2016	Avian	Bangladesh	Bangladesh	2016-07-01	2016	EPL1331257	EPL1331256	EPL1331254	EPL1331255	EPL1331253	EPL1331250	EPL1331252	EPL1331251							Y
A/avian/Bangladesh/PV684/2016	Avian	Bangladesh	Bangladesh	2016-07-01	2016	EPL1330655	EPL1330654	EPL1330652	EPL1330653	EPL1330651	EPL1330648	EPL1330650	EPL1330649							Y
A/avian/Bangladesh/PV715/2016	Avian	Bangladesh	Bangladesh	2016-07-01	2016	EPL1331111	EPL1331110	EPL1331108	EPL1331109	EPL1331107	EPL1331104	EPL1331106	EPL1331105							Y
A/avian/Bangladesh/PV716/2016	Avian	Bangladesh	Bangladesh	2016-07-01	2016	EPL1330685	EPL1330684	EPL1330682	EPL1330683	EPL1330681	EPL1330678	EPL1330680	EPL1330679							Y
A/avian/Bangladesh/PV724/2016	Avian	Bangladesh	Bangladesh	2016-07-01	2016	EPL1331289	EPL1331288	EPL1331286	EPL1331287	EPL1331285	EPL1331282	EPL1331284	EPL1331283							Y
A/avian/Bangladesh/PV725/2016	Avian	Bangladesh	Bangladesh	2016-07-01	2016	EPL1331217	EPL1331216	EPL1331214	EPL1331215	EPL1331213	EPL1331210	EPL1331212	EPL1331211							Y
A/avian/Bangladesh/PV841/2016	Avian	Bangladesh	Bangladesh	2016-07-01	2016	EPL1331249	EPL1331248	EPL1331246	EPL1331247	EPL1331245	EPL1331242	EPL1331244	EPL1331243							Y
A/avian/Bangladesh/PV857/2016	Avian	Bangladesh	Bangladesh	2016-07-01	2016	EPL1331209	EPL1331208	EPL1331206	EPL1331207	EPL1331205	EPL1331202	EPL1331204	EPL1331203							Y
A/avian/Bangladesh/PV865/2016	Avian	Bangladesh	Bangladesh	2016-07-01	2016	EPL1331241	EPL1331240	EPL1331238	EPL1331239	EPL1331237	EPL1331234	EPL1331236	EPL1331235							Y
A/avian/Bangladesh/PV866/2016	Avian	Bangladesh	Bangladesh	2016-07-01	2016	EPL1331201	EPL1331200	EPL1331198	EPL1331199	EPL1331197	EPL1331194	EPL1331196	EPL1331195							Y
A/avian/Bangladesh/PV868/2016	Avian	Bangladesh	Bangladesh	2016-07-01	2016	EPL1331103	EPL1331102	EPL1331100	EPL1331101	EPL1331099	EPL1331096	EPL1331098	EPL1331097							Y
A/avian/Bangladesh/PV869/2016	Avian	Bangladesh	Bangladesh	2016-07-01	2016	EPL1330670	EPL1330669	EPL1330667	EPL1330668	EPL1330666	EPL1330663	EPL1330665	EPL1330664							Y
A/avian/Bangladesh/PV871/2016	Avian	Bangladesh	Bangladesh	2016-07-01	2016	EPL1331233	EPL1331232	EPL1331230	EPL1331231	EPL1331229	EPL1331226	EPL1331228	EPL1331227							Y
A/avian/Bangladesh/PV872/2016	Avian	Bangladesh	Bangladesh	2016-07-01	2016	EPL1331193	EPL1331192	EPL1331190	EPL1331191	EPL1331189	EPL1331186	EPL1331188	EPL1331187							Y
A/avian/Israel/313/2008	Avian	Israel	Israel	2008-01-01	2008	EPL220243	EPL220237	EPL220242	EPL220241	EPL220240	EPL220238	EPL220236	EPL220239							Y
A/avian/Israel/314/2008	Avian	Israel	Israel	2008-01-01	2008	EPL220251	EPL220245	EPL220250	EPL220249	EPL220248	EPL220246	EPL220244	EPL220247							Y
A/avian/Israel/584/2005	Avian	Israel	Israel	2005-06-15	2005	EF492228	EF492280	EF492407	EF492378	EF492349	EF492309	EF492251	EF492337							Y
A/avian/Netherlands/14015784-051055/2014	Avian	Netherlands	Netherlands	2014-11-19	2014	EPL1841327	EPL1841329	EPL1841324	EPL1841325	EPL1841326	EPL1841328	EPL1841330	EPL1841331
A/Avian/Pakistan/151/2015	Avian	Pakistan	Pakistan	2015-05-01	2015	EPL1306828	EPL1306755	EPL1306510	EPL1306463	EPL1306522	EPL1306683	EPL1306721	EPL1306662							Y
A/Avian/Pakistan/19/2015	Avian	Pakistan	Pakistan	2015-05-01	2015	EPL1306842	EPL1306740	EPL1306495	EPL1306550	EPL1306599	EPL1306702	EPL1306789	EPL1306646							Y
A/Avian/Pakistan/191/2015	Avian	Pakistan	Pakistan	2015-06-01	2015	EPL1306847	EPL1306745	EPL1306500	EPL1306558	EPL1306605	EPL1306710	EPL1306795	EPL1306651							Y
A/Avian/Pakistan/202/2015	Avian	Pakistan	Pakistan	2015-06-01	2015	EPL1306829	EPL1306757	EPL1306415	EPL1306464	EPL1306523	EPL1306631	EPL1306725	EPL1306564							Y
A/Avian/Pakistan/261/2015	Avian	Pakistan	Pakistan	2015-07-01	2015	EPL1306765	EPL1306758	EPL1306416	EPL1306465	EPL1306524	EPL1306636	EPL1306722	EPL1306565							Y
A/Avian/Pakistan/30/2015	Avian	Pakistan	Pakistan	2015-05-01	2015	EPL1306854	EPL1306750	EPL1306505	EPL1306470	EPL1306611	EPL1306620	EPL1306807	EPL1306656							Y
A/Avian/Pakistan/37/2015	Avian	Pakistan	Pakistan	2015-05-01	2015	EPL1306846	EPL1306743	EPL1306498	EPL1306555	EPL1306603	EPL1306711	EPL1306793	EPL1306649							Y
A/Avian/Pakistan/40/2015	Avian	Pakistan	Pakistan	2015-05-01	2015	EPL1306843	EPL1306741	EPL1306496	EPL1306551	EPL1306600	EPL1306703	EPL1306790	EPL1306647							Y
A/Avian/Pakistan/403/2015	Avian	Pakistan	Pakistan	2015-05-01	2015	EPL1306862	EPL1306759	EPL1306417	EPL1306467	EPL1306519	EPL1306621	EPL1306806	EPL1306566							Y
A/Avian/Pakistan/409/2015	Avian	Pakistan	Pakistan	2015-05-01	2015	EPL1306833	EPL1306734	EPL1306489	EPL1306543	EPL1306593	EPL1306692	EPL1306781	EPL1306640							Y
A/Avian/Pakistan/411/2015	Avian	Pakistan	Pakistan	2015-06-01	2015	EPL1306839	EPL1306739	EPL1306494	EPL1306561	EPL1306526	EPL1306700	EPL1306786	EPL1306645							Y
A/Avian/Pakistan/572/2015	Avian	Pakistan	Pakistan	2015-12-01	2015	EPL1306824	EPL1306761	EPL1306419	EPL1306466	EPL1306528	EPL1306633	EPL1306719	EPL1306569							Y
A/Avian/Pakistan/632/2015	Avian	Pakistan	Pakistan	2015-12-01	2015	EPL1306764	EPL1306752	EPL1306507	EPL1306549	EPL1306520	EPL1306632	EPL1306730	EPL1306658							Y
A/Avian/Pakistan/66/2015	Avian	Pakistan	Pakistan	2015-03-01	2015	EPL1306849	EPL1306744	EPL1306499	EPL1306554	EPL1306604	EPL1306712	EPL1306794	EPL1306650							Y
A/Avian/Pakistan/802/2015	Avian	Pakistan	Pakistan	2015-12-01	2015	EPL1306830	EPL1306731	EPL1306486	EPL1306540	EPL1306590	EPL1306684	EPL1306778	EPL1306637							Y
A/Avian/Pakistan/803/2015	Avian	Pakistan	Pakistan	2015-12-01	2015	EPL1306831	EPL1306732	EPL1306487	EPL1306541	EPL1306591	EPL1306685	EPL1306779	EPL1306638							Y
A/Avian/Pakistan/825/2016	Avian	Pakistan	Pakistan	2016-01-01	2016	EPL1306763	EPL1306762	EPL1306420	EPL1306468	EPL1306516	EPL1306622	EPL1306808	EPL1306570							Y
A/Avian/Pakistan/826/2016	Avian	Pakistan	Pakistan	2016-01-01	2016	EPL1306860	EPL1306663	EPL1306421	EPL1306469	EPL1306515	EPL1306623	EPL1306809	EPL1306571							Y
A/Avian/Pakistan/827/2016	Avian	Pakistan	Pakistan	2016-01-01	2016	EPL1306855	EPL1306664	EPL1306422	EPL1306474	EPL1306513	EPL1306624	EPL1306811	EPL1306572							Y
A/Avian/Pakistan/831/2016	Avian	Pakistan	Pakistan	2016-01-01	2016	EPL1306859	EPL1306666	EPL1306423	EPL1306475	EPL1306514	EPL1306626	EPL1306714	EPL1306574							Y
A/Avian/Pakistan/845/2016	Avian	Pakistan	Pakistan	2016-01-01	2016	EPL1306767	EPL1306669	EPL1306425	EPL1306477	EPL1306534	EPL1306691	EPL1306717	EPL1306577							Y
A/Avian/Pakistan/908/2016	Avian	Pakistan	Pakistan	2016-01-01	2016	EPL1306768	EPL1306670	EPL1306426	EPL1306478	EPL1306536	EPL1306696	EPL1306720	EPL1306578							Y
A/Avian/Pakistan/971/2015	Avian	Pakistan	Pakistan	2015-12-01	2015	EPL1306851	EPL1306746	EPL1306501	EPL1306560	EPL1306606	EPL1306613	EPL1306796	EPL1306652							Y
A/Avian/Pakistan/973/2015	Avian	Pakistan	Pakistan	2015-12-01	2015	EPL1306852	EPL1306747	EPL1306502	EPL1306559	EPL1306607	EPL1306614	EPL1306797	EPL1306653							Y
A/Avian/Pakistan/974/2015	Avian	Pakistan	Pakistan	2015-11-01	2015	EPL1306853	EPL1306748	EPL1306503	EPL1306556	EPL1306610	EPL1306615	EPL1306800	EPL1306654							Y
A/Avian/Pakistan/975/2016	Avian	Pakistan	Pakistan	2016-01-01	2016	EPL1306845	EPL1306742	EPL1306497	EPL1306553	EPL1306602	EPL1306704	EPL1306791	EPL1306648							Y
A/Avian/Pakistan/976/2015	Avian	Pakistan	Pakistan	2015-10-01	2015	EPL1306857	EPL1306751	EPL1306506	EPL1306473	EPL1306612	EPL1306628	EPL1306805	EPL1306657							Y
A/Avian/Pakistan/977/2015	Avian	Pakistan	Pakistan	2015-11-01	2015	EPL1306834	EPL1306735	EPL1306490	EPL1306544	EPL1306594	EPL1306693	EPL1306782	EPL1306641							Y
A/Avian/Pakistan/978/2015	Avian	Pakistan	Pakistan	2015-12-01	2015	EPL1306836	EPL1306736	EPL1306491	EPL1306546	EPL1306595	EPL1306694	EPL1306783	EPL1306642							Y
A/Avian/Pakistan/979/2015	Avian	Pakistan	Pakistan	2015-12-01	2015	EPL1306837	EPL1306737	EPL1306492	EPL1306547	EPL1306597	EPL1306697	EPL1306784	EPL1306643							Y
A/Avian/Pakistan/981/2015	Avian	Pakistan	Pakistan	2015-12-01	2015	EPL1306773	EPL1306672	EPL1306427	EPL1306479	EPL1306537	EPL1306706	EPL1306723	EPL1306580							Y
A/Avian/Pakistan/982/2016	Avian	Pakistan	Pakistan	2016-01-01	2016	EPL1306835	EPL1306673	EPL1306428	EPL1306545	EPL1306596	EPL1306695	EPL1306724	EPL1306581							Y
A/Avian/Pakistan/984/2015	Avian	Pakistan	Pakistan	2015-12-01	2015	EPL1306769	EPL1306674	EPL1306429	EPL1306480	EPL1306531	EPL1306617	EPL1306726	EPL1306582							Y
A/Avian/Pakistan/986/2015	Avian	Pakistan	Pakistan	2015-12-01	2015	EPL1306770	EPL1306749	EPL1306504	EPL1306481	EPL1306529	EPL1306618	EPL1306727	EPL1306655							Y
A/Avian/Pakistan/987/2016	Avian	Pakistan	Pakistan	2016-01-01	2016	EPL1306772	EPL1306676	EPL1306430	EPL1306482	EPL1306530	EPL1306619	EPL1306728	EPL1306584							Y
A/Avian/Pakistan/989/2015	Avian	Pakistan	Pakistan	2015-12-01	2015	EPL1306858	EPL1306677	EPL1306431	EPL1306472	EPL1306517	EPL1306629	EPL1306812	EPL1306585							Y
A/Avian/Pakistan/994/2015	Avian	Pakistan	Pakistan	2015-12-01	2015	EPL1306844	EPL1306678	EPL1306432	EPL1306552	EPL1306601	EPL1306705	EPL1306792	EPL1306586							Y
A/Avian/Pakistan/995/2015	Avian	Pakistan	Pakistan	2015-11-01	2015	EPL1306775	EPL1306679	EPL1306433	EPL1306483	EPL1306538	EPL1306690	EPL1306803	EPL1306587							Y
A/Avian/Pakistan/996/2015	Avian	Pakistan	Pakistan	2015-12-01	2015	EPL1306776	EPL1306680	EPL1306434	EPL1306484	EPL1306539	EPL1306708	EPL1306729	EPL1306588							Y
A/Avian/Pakistan/997/2015	Avian	Pakistan	Pakistan	2015-12-01	2015	EPL1306850	EPL1306681	EPL1306435	EPL1306557	EPL1306609	EPL1306616	EPL1306799	EPL1306589							Y
A/avian/Saudi_Arabia/910134/2006	Avian	Saudi_Arabia	Saudi_Arabia	2006-06-15	2006	GU050279	GU050281	GU050286	GU050285	GU050284	GU050282	GU050280	GU050283							Y
A/avian/Saudi_Arabia/910135/2006	Avian	Saudi_Arabia	Saudi_Arabia	2006-01-01	2006	EPL286370	EPL285605	EPL285707	EPL285819	EPL285932	EPL286152	EPL286262	EPL286046							Y
A/avian/Saudi_Arabia/910136/2006	Avian	Saudi_Arabia	Saudi_Arabia	2006-01-01	2006	EPL286371	EPL285606	EPL285708	EPL285820	EPL285933	EPL286153	EPL286263	EPL286047							Y
A/avian/Vietnam/NCVD-NA4V2P/2018	Avian	Vietnam	Vietnam	2018-03-07	2018	EPL1677650	EPL1677649	EPL1677647	EPL1677648	EPL1677646	EPL1677643	EPL1677645	EPL1677644	Y		Y	Y	Y	Y	Y	Y
A/baikal_teal/Xianghai/421/2011	Wild_birds	Jilin	Northeast_China	2011-10-15	2011	KC162234	KC162235	KC162238	KC162237	KC162236	KC162241	KC162239	KC162240
A/Bangladesh/0994/2011	Human	Bangladesh	Bangladesh	2011-02-26	2011	EPL445996	EPL445995	EPL445993	EPL445994	EPL445992	EPL445989	EPL445991	EPL445990							Y
A/Bean_Goose/Hubei/chenhu__XVII_16-1/2016_H9N2	Wild_birds	Hubei	Central_China	2016-02-26	2016	EPL740408	EPL740410	EPL740405	EPL740406	EPL740407	EPL740409	EPL740411	EPL740412	Y	Y	Y	Y	Y	Y	Y	Y	G57
A/Bean_Goose/Hubei/chenhu_I45/2014_H9N2	Wild_birds	Hubei	Central_China	2014-12-02	2014	EPL712564	EPL712566	EPL712561	EPL712562	EPL712563	EPL712565	EPL712567	EPL712568
A/Bean_Goose/Hubei/chenhu_I54/2014_H9N2	Wild_birds	Hubei	Central_China	2014-12-02	2014	EPL712584	EPL712586	EPL712581	EPL712582	EPL712583	EPL712585	EPL712587	EPL712588
A/Bean_Goose/Hubei/chenhu_II-1/2014_H9N2	Wild_birds	Hubei	Central_China	2014-12-02	2014	EPL742609	EPL712648	EPL712644	EPL712645	EPL712646	EPL712647	EPL712649	EPL712650
A/Bean_Goose/Hubei/chenhu_V15/2015_H9N2	Wild_birds	Hubei	Central_China	2015-01-09	2015	EPL742610	EPL712663	EPL712659	EPL712660	EPL712661	EPL712662	EPL712664	EPL712665
A/Bean_Goose/Hubei/chenhu_V18/2015_H9N2	Wild_birds	Hubei	Central_China	2015-01-09	2015	EPL712669	EPL712671	EPL712666	EPL712667	EPL712668	EPL712670	EPL712672	EPL712673
A/Bean_Goose/Hubei/chenhu_V19/2015_H9N2	Wild_birds	Hubei	Central_China	2015-01-09	2015	EPL742611	EPL712678	EPL712674	EPL712675	EPL712676	EPL712677	EPL712679	EPL712680
A/Bean_Goose/Hubei/chenhu_V34/2015_H9N2	Wild_birds	Hubei	Central_China	2015-01-09	2015	EPL742612	EPL745493	EPL712681	EPL712682	EPL712683	EPL712684	EPL712685	EPL745494
A/Bean_Goose/Hubei/chenhu_V86/2015_H9N2	Wild_birds	Hubei	Central_China	2015-01-09	2015	EPL712689	EPL712691	EPL712686	EPL712687	EPL712688	EPL712690	EPL712692	EPL712693
A/bean_goose/Korea/220/2011	Wild_birds	South_Korea	South_Korea	2011-10-11	2011	KJ013297	KJ013299	KJ013294	KJ013295	KJ013296	KJ013298	KJ013300	KJ013301
A/Bean_Goose_Anser_fabalis_/South_Korea/KNU_2019-16/2019	Wild_birds	South_Korea	South_Korea	2019-02-28	2019	MW380630	MW380632	MW380627	MW380628	MW380629	MW380631	MW380633	MW380634
A/Bean_Goose_Anser_fabalis_/South_Korea/KNU2021-39/2021	Wild_birds	South_Korea	South_Korea	2021-03-02	2021	ON505884	ON505886	ON505881	ON505882	ON505883	ON505885	ON505887	ON505888
A/Beijing/1/2016	Human	Beijing	North_China	2016-12-12	2016	MF440728	MF440730	MF440735	MF440734	MF440733	MF440731	MF440729	MF440732	Y	Y	Y	Y	Y	Y	Y	Y	G57
A/Beijing/1/2017	Human	Beijing	North_China	2017-04-28	2017	MF440736	MF440738	MF440743	MF440742	MF440741	MF440739	MF440737	MF440740	Y	Y	Y	Y	Y	Y	Y	Y	G57
A/bewicks_swan/Netherlands/4/2006	Wild_birds	Netherlands	Netherlands	2006-11-17	2006	KX977700	KX979422	KX979384	KX979704	KX977955	KX978585	KX978350	KX977751
A/Bewicks_swan/Netherlands/5/2007	Wild_birds	Netherlands	Netherlands	2007-06-15	2007	CY041274	CY041276	CY041281	CY041280	CY041279	CY041277	CY041275	CY041278
A/bird/Guangxi/62/2005	Wild_birds	Guangxi	South_China	2005-06-15	2005	EU086246	EU086249	EU086281	EU086279	EU086257	EU086252	EU086247	EU086255		Y			Y	Y		Y
A/bird/Guangxi/82/2005	Wild_birds	Guangxi	South_China	2005-06-15	2005	EU086265	EU086271	EU086282	EU086280	EU086278	EU086273	EU086268	EU086276		Y			Y	Y		Y
A/bird/Guangxi/83/2005	Wild_birds	Guangxi	South_China	2005-06-15	2005	EU086266	EU086272	EU086300	EU086296	EU086293	EU086274	EU086269	EU086277		Y			Y	Y		Y
A/bird/Guangxi/A1/2006	Wild_birds	Guangxi	South_China	2006-06-15	2006	EU086284	EU086288	EU086301	EU086298	EU086295	EU086290	EU086286	EU086291						Y		Y
A/bird/Guangxi/H1/2006	Wild_birds	Guangxi	South_China	2006-06-15	2006	EU086303	EU086307	EU086317	EU086315	EU086312	EU086308	EU086305	EU086311		Y			Y	Y		Y
A/black-billed_magpie/Guangxi/29/2005	Wild_birds	Guangxi	South_China	2005-03-15	2005	GU121382	GU121384	GU121379	GU121380	GU121381	GU121383	GU121385	GU121386		Y			Y	Y		Y
A/black-billed_magpie/Guangxi/30/2005	Wild_birds	Guangxi	South_China	2005-05-15	2005	HM590762	HM590764	HM590759	HM590760	HM590761	HM590763	HM590765	HM590766		Y			Y	Y		Y
A/black-billed_magpie/Guangxi/31/2005	Wild_birds	Guangxi	South_China	2005-05-15	2005	HM590770	HM590774	HM590767	HM590768	HM590769	HM590771	HM590772	HM590773		Y			Y	Y		Y
A/brambling/Beijing/16/2012	Wild_birds	Beijing	North_China	2012-11-07	2012	KC464598	KC464600	KC464595	KC464596	KC464597	KC464599	KC464601	KC464602	Y	Y	Y	Y	Y	Y	Y	Y	G57
A/broiler/South_Korea/N07-0242/2007	Chicken	South_Korea	South_Korea	2007-02-13	2007	MN530422	MN530630	MN530110	MN530214	MN530318	MN530526	MN530734	MN530838
A/broiler/South_Korea/N07-0371/2007	Chicken	South_Korea	South_Korea	2007-03-09	2007	MN530427	MN530635	MN530115	MN530219	MN530323	MN530531	MN530739	MN530843
A/Broiler/South_Korea/N20-89/2020	Chicken	South_Korea	South_Korea	2020-07-05	2020	MT944157	MT944159	MT944154	MT944155	MT944156	MT944158	MT944160	MT944161	Y	Y	Y	Y	Y	Y	Y	Y	G57
A/broiler_chicken/Casablanca/16VIR9564-1/2016	Chicken	Morocco	Morocco	2016-02-01	2016	EPL1160906	EPL1160908	EPL1160913	EPL1160912	EPL1160911	EPL1160909	EPL1160907	EPL1160910							Y
A/cackling_goose/Alaska/UGAI15-3075/2015	Wild_birds	USA	USA	2015-05-18	2015	KU310455	KU310457	KU310452	KU310453	KU310454	KU310456	KU310458	KU310459
A/Cambodia/21030317/2021	Human	Cambodia	Cambodia	2021-03-03	2021	EPL2436169	EPL2436171	EPL2436166	EPL2436167	EPL2436168	EPL2436170	EPL2436172	EPL2436173	Y		Y	Y	Y	Y	Y	Y
A/Cambodia/AHC220057/2022	Human	Cambodia	Cambodia	2022-03-05	2022	EPL2436177	EPL2436179	EPL2436174	EPL2436175	EPL2436176	EPL2436178	EPL2436180	EPL2436181	Y	Y	Y	Y	Y	Y	Y	Y	G57
A/cat/Guangxi/NN10.19H-NGS/2018	Mammal	Guangxi	South_China	2018-10-19	2018	EPL1856277	EPL1856279	EPL1856284	EPL1856283	EPL1856282	EPL1856280	EPL1856278	EPL1856281	Y	Y	Y	Y	Y	Y	Y	Y	G57
A/chicken/Afghanistan/329-2vir09-AFG-Khost1/2008	Chicken	Afghanistan	Afghanistan	2008-01-01	2008	EPL223075	EPL223074	EPL223072	EPL223073	EPL223071	EPL223068	EPL223070	EPL223069							Y
A/chicken/Afghanistan/329-3vir09-AFG-Khost2/2008	Chicken	Afghanistan	Afghanistan	2008-01-01	2008	EPL223083	EPL223082	EPL223080	EPL223081	EPL223079	EPL223076	EPL223078	EPL223077							Y
A/chicken/Afghanistan/329-4vir09-AFG-Khost3/2008	Chicken	Afghanistan	Afghanistan	2008-01-01	2008	EPL223091	EPL223090	EPL223088	EPL223089	EPL223087	EPL223084	EPL223086	EPL223085							Y
A/chicken/Afghanistan/329-5vir09-AFG-Khost4/2008	Chicken	Afghanistan	Afghanistan	2008-01-01	2008	EPL223099	EPL223098	EPL223096	EPL223097	EPL223095	EPL223092	EPL223094	EPL223093							Y
A/chicken/Afghanistan/329-6vir09-AFG-Khost9/2008	Chicken	Afghanistan	Afghanistan	2008-01-01	2008	EPL223107	EPL223106	EPL223104	EPL223105	EPL223103	EPL223100	EPL223102	EPL223101							Y
A/chicken/Afghanistan/329-7vir09-AFG-Heart6/2009	Chicken	Afghanistan	Afghanistan	2009-01-01	2009	EPL223115	EPL223114	EPL223112	EPL223113	EPL223111	EPL223108	EPL223110	EPL223109							Y
A/chicken/Afghanistan/329-8vir09-AFG-Heart7/2009	Chicken	Afghanistan	Afghanistan	2009-01-01	2009	EPL223123	EPL223122	EPL223120	EPL223121	EPL223119	EPL223116	EPL223118	EPL223117							Y
A/chicken/Algeria/10BBD/2017	Chicken	Algeria	Algeria	2017-04-01	2017	EPL1519441	EPL1519459	EPL1519509	EPL1519499	EPL1519489	EPL1519469	EPL1519549	EPL1519479							Y
A/chicken/Algeria/12BBD/2017	Chicken	Algeria	Algeria	2017-04-01	2017	EPL1519442	EPL1519460	EPL1519510	EPL1519500	EPL1519490	EPL1519470	EPL1519550	EPL1519480							Y
A/chicken/Algeria/13BBD/2017	Chicken	Algeria	Algeria	2017-04-01	2017	EPL1519443	EPL1519461	EPL1519511	EPL1519501	EPL1519491	EPL1519471	EPL1519551	EPL1519481							Y
A/chicken/Algeria/15BBD/2017	Chicken	Algeria	Algeria	2017-04-01	2017	EPL1519444	EPL1519462	EPL1519512	EPL1519502	EPL1519492	EPL1519472	EPL1519552	EPL1519482							Y
A/chicken/Algeria/17BBD/2017	Chicken	Algeria	Algeria	2017-04-01	2017	EPL1519445	EPL1519463	EPL1519513	EPL1519503	EPL1519493	EPL1519473	EPL1519553	EPL1519483							Y
A/chicken/Algeria/18BBD/2017	Chicken	Algeria	Algeria	2017-04-01	2017	EPL1519446	EPL1519464	EPL1519514	EPL1519504	EPL1519494	EPL1519474	EPL1519554	EPL1519484							Y
A/chicken/Algeria/19BBD/2017	Chicken	Algeria	Algeria	2017-04-01	2017	EPL1519447	EPL1519465	EPL1519515	EPL1519505	EPL1519495	EPL1519475	EPL1519555	EPL1519485							Y
A/chicken/Algeria/204/2017	Chicken	Algeria	Algeria	2017-11-13	2017	MK240252	MK240251	MK240254	MK240249	MK240232	MK240250	MK240253	MK240248							Y
A/chicken/Algeria/210/2017	Chicken	Algeria	Algeria	2017-11-14	2017	MK240240	MK240236	MK240238	MK240239	MK240241	MK240242	MK240237	MK240243							Y
A/chicken/Algeria/216/2017	Chicken	Algeria	Algeria	2017-12-05	2017	MK240278	MK240273	MK240279	MK240274	MK240280	MK240277	MK240275	MK240276							Y
A/chicken/Algeria/220/2017	Chicken	Algeria	Algeria	2017-12-05	2017	MK240289	MK240290	MK240287	MK240286	MK240285	MK240283	MK240288	MK240284							Y
A/chicken/Algeria/225/2017	Chicken	Algeria	Algeria	2017-12-05	2017	MK240300	MK240302	MK240298	MK240304	MK240305	MK240303	MK240299	MK240301							Y
A/chicken/Algeria/6BBD/2017	Chicken	Algeria	Algeria	2017-04-01	2017	EPL1519438	EPL1519456	EPL1519506	EPL1519496	EPL1519486	EPL1519466	EPL1519546	EPL1519476							Y
A/chicken/Algeria/8BBD/2017	Chicken	Algeria	Algeria	2017-04-01	2017	EPL1519439	EPL1519457	EPL1519507	EPL1519497	EPL1519487	EPL1519467	EPL1519547	EPL1519477							Y
A/chicken/Algeria/9BBD/2017	Chicken	Algeria	Algeria	2017-04-01	2017	EPL1519440	EPL1519458	EPL1519508	EPL1519498	EPL1519488	EPL1519468	EPL1519548	EPL1519478							Y
A/chicken/Amur_Russia/17/2018	Chicken	Russia	Russia	2018-02-08	2018	EPL1227018	EPL1227020	EPL1227015	EPL1243062	EPL1227017	EPL1227019	EPL1227021	EPL1227022							Y
A/chicken/Anhui/02/2008	Chicken	Anhui	East_China	2008-02-03	2008	KJ426485	KJ426509	KJ426315	KJ426303	KJ426291	KJ426521	KJ426497	KJ426281		Y		Y	Y	Y	Y	Y
A/chicken/Anhui/03.01_FY001-O/2015_H9N2_	Chicken	Anhui	East_China	2015-03-01	2015	EPL657258	EPL657257	EPL657255	EPL657256	EPL657254	EPL657251	EPL657253	EPL657252	Y	Y	Y	Y	Y	Y	Y	Y	G57
A/chicken/Anhui/08.28_YHZGS008-O/2018	Chicken	Anhui	East_China	2018-08-28	2018	EPL1819853	EPL1822216	EPL1815839	EPL1816724	EPL1818967	EPL1821291	EPL1823410	EPL1824377	Y	Y	Y	Y	Y	Y	Y	Y	G57
A/chicken/Anhui/08.28_YHZGS018-O/2018	Chicken	Anhui	East_China	2018-08-28	2018	MW097038	MW099401	MW094327	MW095213	MW096152	MW098476	MW100596	MW101563	Y	Y	Y	Y	Y	Y	Y	Y	G57
A/chicken/Anhui/1.20_YHZGS009-C/2019	Chicken	Anhui	East_China	2019-01-02	2019	EPL1820786	EPL1823138	EPL1816568	EPL1818812	EPL1819730	EPL1822080	EPL1824219	EPL1825153	Y	Y	Y	Y	Y	Y	Y	Y	G57
A/chicken/Anhui/1.20_YHZGS017-O/2019	Chicken	Anhui	East_China	2019-01-02	2019	MW102464	MW102466	MW102461	MW102462	MW102463	MW102465	MW102467	MW102468	Y	Y	Y	Y	Y	Y	Y	Y	G57
A/chicken/Anhui/1.20_YHZGS023-O/2019	Chicken	Anhui	East_China	2019-01-02	2019	EPL1820785	EPL1823137	EPL1816567	EPL1818811	EPL1819729	EPL1822079	EPL1824218	EPL1825152	Y	Y	Y	Y	Y	Y	Y	Y	G57
A/chicken/Anhui/1/1998	Chicken	Anhui	East_China	1998-03-20	1998	EPL238789	EPL238791	EPL238786	EPL238787	EPL238788	EPL238790	EPL238792	EPL238793		Y						Y
A/chicken/Anhui/1/2008	Chicken	Anhui	East_China	2008-04-15	2008	KP081533	KP081535	KP081530	KP081531	KP081532	KP081534	KP081536	KP081537	Y	Y	Y	Y	Y	Y	Y	Y	G57
A/chicken/Anhui/10.29_YHZGS014-O/2018	Chicken	Anhui	East_China	2018-10-29	2018	EPL1820783	EPL1823136	EPL1825284	EPL1825285	EPL1825286	EPL1825288	EPL1825290	EPL1825291	Y	Y				Y
A/chicken/Anhui/10.29_YHZGS022-O/2018	Chicken	Anhui	East_China	2018-10-29	2018	MW102480	MW102482	MW102477	MW102478	MW102479	MW102481	MW102483	MW102484	Y	Y	Y	Y	Y	Y	Y	Y	G57
A/chicken/Anhui/10.29_YHZGS023-O/2018	Chicken	Anhui	East_China	2018-10-29	2018	EPL1820761	EPL1823118	EPL1816563	EPL1818807	EPL1819725	EPL1822075	EPL1824214	EPL1825148	Y	Y	Y	Y	Y	Y	Y	Y	G57
A/chicken/Anhui/10.29_YHZGS024-O/2018	Chicken	Anhui	East_China	2018-10-29	2018	MW102488	MW102490	MW102485	MW102486	MW102487	MW102489	MW102491	MW102492	Y	Y	Y	Y	Y	Y	Y	Y	G57
A/chicken/Anhui/10.29_YHZGS025-O/2018	Chicken	Anhui	East_China	2018-10-29	2018	EPL1820762	EPL1823119	EPL1816564	EPL1818808	EPL1819726	EPL1822076	EPL1824215	EPL1825149	Y	Y	Y	Y	Y	Y	Y	Y	G57
A/chicken/Anhui/10/2009	Chicken	Anhui	East_China	2009-10-16	2009	EPL390547	EPL390579	EPL390498	EPL390512	EPL390526	EPL390563	EPL390595	EPL390611	Y	Y	Y	Y	Y	Y	Y	Y	G57
A/chicken/Anhui/11/2010	Chicken	Anhui	East_China	2010-12-02	2010	KP865951	KP865995	KP865901	KP865854	KP865808	KP865774	KP866039	KP866081	Y	Y	Y	Y	Y	Y	Y	Y	G57
A/chicken/Anhui/12.25_YHZGS004-O/2018	Chicken	Anhui	East_China	2018-12-25	2018	MW102496	MW102498	MW102493	MW102494	MW102495	MW102497	MW102499	MW102500	Y	Y	Y	Y	Y	Y	Y	Y	G57
A/chicken/Anhui/12.25_YHZGS005-O/2018	Chicken	Anhui	East_China	2018-12-25	2018	EPL1820174	EPL1822538	EPL1816106	EPL1817046	EPL1819276	EPL1821614	EPL1823738	EPL1824695	Y	Y	Y	Y	Y	Y	Y	Y	G57
A/chicken/Anhui/2.22_YHZGS018-C/2019	Chicken	Anhui	East_China	2019-02-22	2019	EPL1821254	EPL1823373	EPL1825332	EPL1825333	EPL1825334	EPL1825336	EPL1825338	EPL1825339	Y	Y				Y
A/chicken/Anhui/2/2002	Chicken	Anhui	East_China	2002-12-20	2002	EPL235705	EPL235707	EPL235702	EPL235703	EPL235704	EPL235706	EPL235708	EPL235709		Y		Y	Y	Y
A/chicken/Anhui/230/2012	Chicken	Anhui	East_China	2012-01-01	2012	EPL692173	EPL691774	EPL691705	EPL692091	EPL691869	EPL691948	EPL692306	EPL692016		Y	Y	Y	Y	Y	Y	Y
A/chicken/Anhui/63/2012	Chicken	Anhui	East_China	2012-01-01	2012	EPL692174	EPL691775	EPL691706	EPL692092	EPL691870	EPL691949	EPL692307	EPL692017		Y	Y	Y	Y	Y	Y	Y
A/chicken/Anhui/9.29_YHZGS023-C/2018	Chicken	Anhui	East_China	2018-09-29	2018	EPL1820781	EPL1823134	EPL1825372	EPL1825373	EPL1825374	EPL1825376	EPL1825378	EPL1825379	Y	Y				Y
A/chicken/Anhui/9.29_YHZGS025-C/2018	Chicken	Anhui	East_China	2018-09-29	2018	EPL1820782	EPL1823135	EPL1825380	EPL1825381	EPL1825382	EPL1825384	EPL1825386	EPL1825387	Y	Y				Y
A/chicken/Anhui/AH120/2015	Chicken	Anhui	East_China	2015-07-25	2015	KX867833	KX867835	KX867830	KX867831	KX867832	KX867834	KX867836	KX867837	Y	Y	Y	Y	Y	Y	Y	Y	G57
A/chicken/Anhui/AH196/2015	Chicken	Anhui	East_China	2015-11-02	2015	MN135861	MN135863	MN135858	MN135859	MN135860	MN135862	MN135864	MN135865	Y	Y		Y	Y	Y	Y	Y
A/chicken/Anhui/AH326/2016	Chicken	Anhui	East_China	2016-03-22	2016	MG051186	MG051188	MG051193	MG051192	MG051191	MG051189	MG051187	MG051190	Y	Y	Y	Y	Y	Y	Y	Y	G57
A/chicken/Anhui/AH329/2016	Chicken	Anhui	East_China	2016-07-13	2016	MG063448	MG063458	MG063483	MG063478	MG063473	MG063463	MG063453	MG063468	Y	Y	Y	Y	Y	Y	Y	Y	G57
A/chicken/Anhui/AH450/2017	Chicken	Anhui	East_China	2017-09-06	2017	MH489435	MH489437	MH489432	MH489433	MH489434	MH489436	MH489438	MH489439	Y	Y	Y	Y	Y	Y	Y	Y	G57
A/chicken/Anhui/AH475/2017	Chicken	Anhui	East_China	2017-12-15	2017	MH489499	MH489501	MH489496	MH489497	MH489498	MH489500	MH489502	MH489503	Y	Y	Y	Y	Y	Y	Y	Y	G57
A/chicken/Anhui/AH480/2017	Chicken	Anhui	East_China	2017-12-15	2017	MH489507	MH489509	MH489504	MH489505	MH489506	MH489508	MH489510	MH489511	Y	Y	Y	Y	Y	Y	Y	Y	G57
A/Chicken/Anhui/D483/2013	Chicken	Anhui	East_China	2013-10-01	2013	EPL1742706	EPL1742705	EPL1742703	EPL1742704	EPL1742702	EPL1742699	EPL1742701	EPL1742700	Y	Y	Y	Y	Y	Y	Y	Y	G57
A/Chicken/Anhui/D534/2013	Chicken	Anhui	East_China	2013-10-01	2013	EPL1742714	EPL1742713	EPL1742711	EPL1742712	EPL1742710	EPL1742707	EPL1742709	EPL1742708	Y	Y	Y	Y	Y	Y	Y	Y	G57
A/Chicken/Anhui/E2290/2014	Chicken	Anhui	East_China	2014-09-01	2014	EPL1742994	EPL1742993	EPL1742991	EPL1742992	EPL1742990	EPL1742987	EPL1742989	EPL1742988	Y	Y	Y	Y	Y	Y	Y	Y	G57
A/Chicken/Anhui/F598/2015	Chicken	Anhui	East_China	2015-07-28	2015	EPL1743146	EPL1743145	EPL1743143	EPL1743144	EPL1743142	EPL1743139	EPL1743141	EPL1743140	Y	Y	Y	Y	Y	Y	Y	Y	G57
A/Chicken/Anhui/H1517/2017	Chicken	Anhui	East_China	2017-10-31	2017	EPL1743382	EPL1743381	EPL1743379	EPL1743380	EPL1743378	EPL1743375	EPL1743377	EPL1743376	Y	Y	Y	Y	Y	Y	Y	Y	G57
A/chicken/Anhui/LH66/2017	Chicken	Anhui	East_China	2017-09-06	2017	MH489443	MH489445	MH489440	MH489441	MH489442	MH489444	MH489446	MH489447	Y	Y	Y	Y	Y	Y	Y	Y	G57
A/chicken/Anhui/LH99/2017	Chicken	Anhui	East_China	2017-09-06	2017	MH489451	MH489453	MH489448	MH489449	MH489450	MH489452	MH489454	MH489455	Y	Y	Y	Y	Y	Y	Y	Y	G57
A/chicken/Anhui/w107/2011	Chicken	Anhui	East_China	2011-01-01	2011	EPL692175	EPL691776	EPL691707	EPL692093	EPL691871	EPL691950	EPL692308	EPL692018	Y	Y	Y	Y	Y	Y	Y	Y	G57
A/chicken/Anhui/WB/2014	Chicken	Anhui	East_China	2014-06-06	2014	MG280703	MG280705	MG280700	MG280701	MG280702	MG280704	MG280706	MG280707	Y	Y	Y	Y	Y	Y	Y	Y	G57
A/chicken/Ashanti/18VIR1513-22/2018	Chicken	Ghana	Ghana	2018-02-02	2018	EPL1508755	EPL1508768	EPL1508803	EPL1508796	EPL1508790	EPL1508775	EPL1508762	EPL1508782							Y
A/chicken/Ashanti/18VIR1513-23/2018	Chicken	Ghana	Ghana	2018-02-02	2018	EPL1508756	EPL1508769	EPL1508804	EPL1508797	EPL1508791	EPL1508776	EPL1508763	EPL1508783							Y
A/chicken/Ashanti/18VIR1513-32/2018	Chicken	Ghana	Ghana	2018-01-19	2018	EPL1508757	EPL1508770	EPL1508805	EPL1508798	EPL1508792	EPL1508777	EPL1508764	EPL1508784							Y
A/chicken/Ashanti/18VIR1513-33/2018	Chicken	Ghana	Ghana	2018-01-19	2018	EPL1508758	EPL1508771	EPL1508806	EPL1508799	EPL1508793	EPL1508778	EPL1508765	EPL1508785							Y
A/chicken/Attock/NARC-14994/2009	Chicken	Pakistan	Pakistan	2009-12-03	2009	JN540074	JN540075	JN540081	JN540080	JN540079	JN540078	JN540077	JN540076							Y
A/chicken/Bangladesh/01C225/2017	Chicken	Bangladesh	Bangladesh	2017-06-14	2017	EPL1330625	EPL1330624	EPL1330622	EPL1330623	EPL1330621	EPL1330618	EPL1330620	EPL1330619							Y
A/chicken/Bangladesh/09C170/2016	Chicken	Bangladesh	Bangladesh	2016-07-19	2016	EPL1331185	EPL1331184	EPL1331182	EPL1331183	EPL1331181	EPL1331178	EPL1331180	EPL1331179							Y
A/chicken/Bangladesh/10401/2011	Chicken	Bangladesh	Bangladesh	2011-02-19	2011	EPL462482	EPL462479	EPL462478	EPL462477	EPL462519	EPL462483	EPL462476	EPL462481							Y
A/chicken/Bangladesh/10450/2011	Chicken	Bangladesh	Bangladesh	2011-02-19	2011	EPL462362	EPL462359	EPL462358	EPL462357	EPL462370	EPL462363	EPL462356	EPL462361							Y
A/chicken/Bangladesh/10897/2011	Chicken	Bangladesh	Bangladesh	2011-05-29	2011	EPL462639	EPL462636	EPL462635	EPL462634	EPL462660	EPL462640	EPL462633	EPL462638							Y
A/chicken/Bangladesh/11154/2011	Chicken	Bangladesh	Bangladesh	2011-06-28	2011	EPL462432	EPL462429	EPL462428	EPL462427	EPL462439	EPL462433	EPL462426	EPL462431							Y
A/chicken/Bangladesh/11315/2011	Chicken	Bangladesh	Bangladesh	2011-06-30	2011	EPL462393	EPL462390	EPL462389	EPL462388	EPL462400	EPL462394	EPL462387	EPL462392							Y
A/chicken/Bangladesh/11rs1984-38/2011	Chicken	Bangladesh	Bangladesh	2011-01-01	2011	EPL499473	EPL499472	EPL499470	EPL499471	EPL499469	EPL499466	EPL499468	EPL499467							Y
A/chicken/Bangladesh/16448/2012	Chicken	Bangladesh	Bangladesh	2012-03-22	2012	EPL528681	EPL528683	EPL528679	EPL528680	EPL526616	EPL528682	EPL528684	EPL528685							Y
A/chicken/Bangladesh/18224/2012	Chicken	Bangladesh	Bangladesh	2012-10-21	2012	EPL528702	EPL528704	EPL528700	EPL528701	EPL526619	EPL528703	EPL528705	EPL528706							Y
A/chicken/Bangladesh/18276/2012	Chicken	Bangladesh	Bangladesh	2012-10-21	2012	EPL528709	EPL528711	EPL528707	EPL528708	EPL526620	EPL528710	EPL528712	EPL528713							Y
A/chicken/Bangladesh/18283/2012	Chicken	Bangladesh	Bangladesh	2012-10-21	2012	EPL528538	EPL528540	EPL528536	EPL528537	EPL526600	EPL528539	EPL528541	EPL528542							Y
A/chicken/Bangladesh/18301/2012	Chicken	Bangladesh	Bangladesh	2012-10-21	2012	KJ643755	KJ643757	KJ643752	KJ643753	KJ643754	KJ643756	KJ643758	KJ643759							Y
A/chicken/Bangladesh/18408/2012	Chicken	Bangladesh	Bangladesh	2012-11-15	2012	KJ643784	KJ643786	KJ643781	KJ643782	KJ643783	KJ643785	KJ643787	KJ643788							Y
A/chicken/Bangladesh/18460/2012	Chicken	Bangladesh	Bangladesh	2012-11-15	2012	EPL528584	EPL528586	EPL528582	EPL528583	EPL526605	EPL528585	EPL528587	EPL528588							Y
A/chicken/Bangladesh/18549/2012	Chicken	Bangladesh	Bangladesh	2012-11-20	2012	EPL528504	EPL528506	EPL528502	EPL528503	EPL526583	EPL528505	EPL528507	EPL528508							Y
A/chicken/Bangladesh/18857/2013	Chicken	Bangladesh	Bangladesh	2013-01-28	2013	KJ643808	KJ643810	KJ643805	KJ643806	KJ643807	KJ643809	KJ643811	KJ643812							Y
A/chicken/Bangladesh/19145/2013	Chicken	Bangladesh	Bangladesh	2013-02-14	2013	EPL528634	EPL528636	EPL528632	EPL528633	EPL526610	EPL528635	EPL528637	EPL528638							Y
A/chicken/Bangladesh/19495/2013	Chicken	Bangladesh	Bangladesh	2013-04-29	2013	EPL528545	EPL528547	EPL528543	EPL528544	EPL526601	EPL528546	EPL528548	EPL528549							Y
A/chicken/Bangladesh/19565/2013	Chicken	Bangladesh	Bangladesh	2013-04-29	2013	EPL528596	EPL528598	EPL528594	EPL528595	EPL526606	EPL528597	EPL528599	EPL528600							Y
A/chicken/Bangladesh/19870/2013	Chicken	Bangladesh	Bangladesh	2013-05-25	2013	KJ643597	KJ643599	KJ643594	KJ643595	KJ643596	KJ643598	KJ643600	KJ643601							Y
A/chicken/Bangladesh/2075/2009	Chicken	Bangladesh	Bangladesh	2009-03-22	2009	EPL462570	EPL462567	EPL462566	EPL462565	EPL462581	EPL462571	EPL462564	EPL462569							Y
A/chicken/Bangladesh/21C1067/2016	Chicken	Bangladesh	Bangladesh	2016-09-06	2016	EPL1330601	EPL1330600	EPL1330598	EPL1330599	EPL1330597	EPL1330594	EPL1330596	EPL1330595							Y
A/chicken/Bangladesh/21C1144/2017	Chicken	Bangladesh	Bangladesh	2017-05-03	2017	EPL1330617	EPL1330616	EPL1330614	EPL1330615	EPL1330613	EPL1330610	EPL1330612	EPL1330611							Y
A/chicken/Bangladesh/22C519/2016	Chicken	Bangladesh	Bangladesh	2016-09-06	2016	EPL1330609	EPL1330608	EPL1330606	EPL1330607	EPL1330605	EPL1330602	EPL1330604	EPL1330603							Y
A/chicken/Bangladesh/23426/2014	Chicken	Bangladesh	Bangladesh	2014-09-21	2014	KT362004	KT362006	KT362001	KT362002	KT362003	KT362005	KT362007	KT362008							Y
A/chicken/Bangladesh/23527/2014	Chicken	Bangladesh	Bangladesh	2014-09-27	2014	KT362038	KT362040	KT362035	KT362036	KT362037	KT362039	KT362041	KT362042							Y
A/chicken/Bangladesh/23618/2014	Chicken	Bangladesh	Bangladesh	2014-10-18	2014	KT361996	KT361998	KT361993	KT361994	KT361995	KT361997	KT361999	KT362000							Y
A/chicken/Bangladesh/25945/2015	Chicken	Bangladesh	Bangladesh	2015-08-25	2015	EPL965230	EPL965353	EPL965390	EPL965423	EPL965257	EPL965315	EPL965380	EPL965180							Y
A/chicken/Bangladesh/26115/2015	Chicken	Bangladesh	Bangladesh	2015-08-27	2015	EPL965154	EPL965432	EPL965529	EPL965433	EPL965477	EPL965288	EPL965464	EPL965491							Y
A/chicken/Bangladesh/26223/2015	Chicken	Bangladesh	Bangladesh	2015-09-12	2015	EPL965250	EPL965280	EPL965153	EPL965209	EPL965481	EPL965420	EPL965493	EPL965213							Y
A/chicken/Bangladesh/27871/2015	Chicken	Bangladesh	Bangladesh	2015-12-23	2015	EPL965191	EPL965176	EPL965327	EPL965293	EPL965292	EPL965376	EPL965208	EPL965339							Y
A/chicken/Bangladesh/28182/2016	Chicken	Bangladesh	Bangladesh	2016-02-05	2016	KY635684	KY635662	KY635552	KY635765	KY635828	KY635466	KY635732	KY635773							Y
A/chicken/Bangladesh/30030/2016	Chicken	Bangladesh	Bangladesh	2016-05-26	2016	MG042274	MG042366	MG042198	MG042359	MG042467	MG042083	MG042173	MG042238							Y
A/chicken/Bangladesh/31066/2016	Chicken	Bangladesh	Bangladesh	2016-10-24	2016	MG042175	MG042330	MG042446	MG042355	MG042344	MG042207	MG042362	MG042317							Y
A/chicken/Bangladesh/31624/2016	Chicken	Bangladesh	Bangladesh	2016-12-28	2016	MG042288	MG042436	MG042396	MG042110	MG132069	MG042164	MG042174	MG042256							Y
A/chicken/Bangladesh/32287/2017	Chicken	Bangladesh	Bangladesh	2017-03-29	2017	EPL1213812	EPL1213901	EPL1213885	EPL1213833	EPL1223913	EPL1213872	EPL1213865	EPL1213828							Y
A/chicken/Bangladesh/32390/2017	Chicken	Bangladesh	Bangladesh	2017-03-28	2017	EPL1213796	EPL1213913	EPL1213875	EPL1213802	EPL1223910	EPL1213787	EPL1213789	EPL1213805							Y
A/chicken/Bangladesh/32754/2017	Chicken	Bangladesh	Bangladesh	2017-05-20	2017	EPL1309436	EPL1309459	EPL1309524	EPL1309667	EPL1309536	EPL1309529	EPL1309587	EPL1309599							Y
A/chicken/Bangladesh/32957/2017	Chicken	Bangladesh	Bangladesh	2017-06-11	2017	EPL1309421	EPL1309648	EPL1309475	EPL1309468	EPL1309560	EPL1309684	EPL1309545	EPL1309694							Y
A/chicken/Bangladesh/32958/2017	Chicken	Bangladesh	Bangladesh	2017-06-11	2017	EPL1309690	EPL1309530	EPL1309604	EPL1309455	EPL1309454	EPL1309508	EPL1309452	EPL1309679							Y
A/chicken/Bangladesh/33107/2017	Chicken	Bangladesh	Bangladesh	2017-07-21	2017	MH135681	MH135413	MH135469	MH135680	MH135439	MH135356	MH135342	MH135411							Y
A/chicken/Bangladesh/33111/2017	Chicken	Bangladesh	Bangladesh	2017-07-21	2017	MH135533	MH135366	MH135357	MH135424	MH135634	MH135667	MH135528	MH135460							Y
A/chicken/Bangladesh/33113/2017	Chicken	Bangladesh	Bangladesh	2017-07-21	2017	MH135502	MH135568	MH135576	MH135675	MH135592	MH135590	MH135602	MH135571							Y
A/chicken/Bangladesh/33338/2017	Chicken	Bangladesh	Bangladesh	2017-08-17	2017	MH135620	MH135672	MH135534	MH135398	MH135573	MH135629	MH135372	MH135598							Y
A/chicken/Bangladesh/33386/2017	Chicken	Bangladesh	Bangladesh	2017-08-17	2017	EPL1309664	EPL1309674	EPL1309440	EPL1309474	EPL1309654	EPL1309547	EPL1309559	EPL1309374							Y
A/chicken/Bangladesh/33648/2017	Chicken	Bangladesh	Bangladesh	2017-09-28	2017	EPL1309534	EPL1309586	EPL1309568	EPL1309486	EPL1309613	EPL1309548	EPL1309367	EPL1309441							Y
A/chicken/Bangladesh/33649/2017	Chicken	Bangladesh	Bangladesh	2017-09-28	2017	MH135335	MH135455	MH135489	MH135659	MH135408	MH135627	MH135348	MH135367							Y
A/chicken/Bangladesh/34004/2017	Chicken	Bangladesh	Bangladesh	2017-11-28	2017	MH791896	MH791765	MH791618	MH791719	MH791688	MH791791	MH791886	MH791824							Y
A/chicken/Bangladesh/34075/2017	Chicken	Bangladesh	Bangladesh	2017-11-28	2017	MH791551	MH791740	MH791545	MH791809	MH791552	MH791744	MH791627	MH791800							Y
A/chicken/Bangladesh/34321/2017	Chicken	Bangladesh	Bangladesh	2017-12-25	2017	MH791897	MH791887	MH791829	MH791537	MH791724	MH791763	MH791569	MH791931							Y
A/chicken/Bangladesh/34322/2017	Chicken	Bangladesh	Bangladesh	2017-12-25	2017	MH791568	MH791773	MH791557	MH791933	MH791840	MH791780	MH791778	MH791922							Y
A/chicken/Bangladesh/34637/2018	Chicken	Bangladesh	Bangladesh	2018-01-23	2018	MH791758	MH791704	MH791703	MH791880	MH791702	MH791939	MH791656	MH791642							Y
A/chicken/Bangladesh/35368/2018	Chicken	Bangladesh	Bangladesh	2018-04-28	2018	MN209662	MN209655	MN209660	MN209661	MN209656	MN209658	MN209659	MN209657							Y
A/chicken/Bangladesh/35407/2018	Chicken	Bangladesh	Bangladesh	2018-06-05	2018	MN209624	MN209629	MN209627	MN209631	MN209626	MN209625	MN209630	MN209628							Y
A/chicken/Bangladesh/35410/2018	Chicken	Bangladesh	Bangladesh	2018-06-05	2018	MN209697	MN209694	MN209701	MN209696	MN209700	MN209699	MN209695	MN209698							Y
A/chicken/Bangladesh/35417/2018	Chicken	Bangladesh	Bangladesh	2018-06-05	2018	MN209709	MN209708	MN209706	MN209707	MN209702	MN209704	MN209705	MN209703							Y
A/chicken/Bangladesh/35732/2018	Chicken	Bangladesh	Bangladesh	2018-10-30	2018	MN209537	MN209536	MN209534	MN209535	MN209541	MN209538	MN209539	MN209540							Y
A/chicken/Bangladesh/35959/2018	Chicken	Bangladesh	Bangladesh	2018-12-18	2018	EPL1581488	EPL1581490	EPL1581489	EPL1581485	EPL1581356	EPL1581487	EPL1581491	EPL1581486							Y
A/chicken/Bangladesh/35970/2018	Chicken	Bangladesh	Bangladesh	2018-12-18	2018	EPL1581446	EPL1581451	EPL1581448	EPL1581450	EPL1581331	EPL1581447	EPL1581452	EPL1581449							Y
A/chicken/Bangladesh/36009/2018	Chicken	Bangladesh	Bangladesh	2018-12-15	2018	EPL1581441	EPL1581442	EPL1581443	EPL1581439	EPL1581675	EPL1581444	EPL1581440	EPL1581445							Y
A/chicken/Bangladesh/38150/2019	Chicken	Bangladesh	Bangladesh	2019-02-19	2019	EPL1778038	EPL1778037	EPL1778039	EPL1778040	EPL1778276	EPL1778036	EPL1778035	EPL1778034							Y
A/chicken/Bangladesh/38208/2019	Chicken	Bangladesh	Bangladesh	2019-02-19	2019	MT090299	MT090300	MT090303	MT090304	MT090305	MT090298	MT090302	MT090301							Y
A/chicken/Bangladesh/40498/2019	Chicken	Bangladesh	Bangladesh	2019-07-10	2019	EPL1778126	EPL1778122	EPL1778125	EPL1778128	EPL1778279	EPL1778123	EPL1778124	EPL1778127							Y
A/chicken/Bangladesh/40618/2019	Chicken	Bangladesh	Bangladesh	2019-08-19	2019	MT090481	MT090475	MT090478	MT090479	MT090476	MT090482	MT090480	MT090477							Y
A/chicken/Bangladesh/40619/2019	Chicken	Bangladesh	Bangladesh	2019-08-19	2019	MT090290	MT090293	MT090292	MT090291	MT090295	MT090294	MT090297	MT090296							Y
A/chicken/Bangladesh/40818/2019	Chicken	Bangladesh	Bangladesh	2019-09-13	2019	EPL1778204	EPL1778200	EPL1778205	EPL1778201	EPL1778273	EPL1778206	EPL1778202	EPL1778203							Y
A/chicken/Bangladesh/40819/2019	Chicken	Bangladesh	Bangladesh	2019-09-13	2019	EPL1778254	EPL1778249	EPL1778252	EPL1778253	EPL1778281	EPL1778251	EPL1778248	EPL1778250							Y
A/chicken/Bangladesh/40926/2019	Chicken	Bangladesh	Bangladesh	2019-09-14	2019	EPL1777963	EPL1777959	EPL1777961	EPL1777962	EPL1778278	EPL1777958	EPL1777964	EPL1777960							Y
A/chicken/Bangladesh/40960/2019	Chicken	Bangladesh	Bangladesh	2019-10-16	2019	MT090377	MT090379	MT090381	MT090378	MT090382	MT090383	MT090384	MT090380							Y
A/chicken/Bangladesh/45567/2020	Chicken	Bangladesh	Bangladesh	2020-06-16	2020	MW749703	MW749708	MW749704	MW749707	MW749709	MW749706	MW749710	MW749705							Y
A/chicken/Bangladesh/50173/2021	Chicken	Bangladesh	Bangladesh	2021-10-16	2021	OP023623	OP023625	OP023620	OP023621	OP023622	OP023624	OP023626	OP023627							Y
A/chicken/Bangladesh/5209/2009	Chicken	Bangladesh	Bangladesh	2009-12-27	2009	EPL462631	EPL462628	EPL462627	EPL462626	EPL462676	EPL462632	EPL462625	EPL462630							Y
A/Chicken/Bangladesh/55069/2022	Chicken	Bangladesh	Bangladesh	2022-06-20	2022	EPL2376700	EPL2376702	EPL2376698	EPL2376699	EPL2397306	EPL2376701	EPL2376703	EPL2376704							Y
A/Chicken/Bangladesh/55110/2022	Chicken	Bangladesh	Bangladesh	2022-08-07	2022	EPL2376678	EPL2376680	EPL2376676	EPL2376677	EPL2397307	EPL2376679	EPL2376681	EPL2376682							Y
A/Chicken/Bangladesh/55169/2022	Chicken	Bangladesh	Bangladesh	2022-08-07	2022	EPL2376620	EPL2376622	EPL2376618	EPL2376619	EPL2397309	EPL2376621	EPL2376623	EPL2376624							Y
A/Chicken/Bangladesh/55184/2022	Chicken	Bangladesh	Bangladesh	2022-08-07	2022	EPL2376641	EPL2376643	EPL2376639	EPL2376640	EPL2397304	EPL2376642	EPL2376644	EPL2376645							Y
A/chicken/Bangladesh/8411/2010	Chicken	Bangladesh	Bangladesh	2010-08-06	2010	EPL462354	EPL462351	EPL462350	EPL462349	EPL462367	EPL462355	EPL462348	EPL462353							Y
A/chicken/Bangladesh/8413/2010	Chicken	Bangladesh	Bangladesh	2010-08-06	2010	EPL462709	EPL462706	EPL462705	EPL462704	EPL462716	EPL462710	EPL462703	EPL462708							Y
A/chicken/Bangladesh/8415/2010	Chicken	Bangladesh	Bangladesh	2010-08-06	2010	EPL462691	EPL462688	EPL462687	EPL462686	EPL462699	EPL462692	EPL462685	EPL462690							Y
A/chicken/Bangladesh/8996/2010	Chicken	Bangladesh	Bangladesh	2010-10-15	2010	EPL462623	EPL462575	EPL462574	EPL462573	EPL462588	EPL462624	EPL462572	EPL462577							Y
A/chicken/Bangladesh/9029/2010	Chicken	Bangladesh	Bangladesh	2010-10-15	2010	EPL462562	EPL462526	EPL462525	EPL462524	EPL462561	EPL462563	EPL462523	EPL462528							Y
A/chicken/Bangladesh/AR11749/16	Chicken	Bangladesh	Bangladesh	2016-07-12	2016	EPL1508520	EPL1508522	EPL1508517	EPL1508518	EPL1508519	EPL1508521	EPL1508523	EPL1508524							Y
A/chicken/Bangladesh/AR11758/2016	Chicken	Bangladesh	Bangladesh	2016-05-16	2016	EPL1508528	EPL1508530	EPL1508525	EPL1508526	EPL1508527	EPL1508529	EPL1508531	EPL1508532							Y
A/chicken/Bangladesh/AR11760/16	Chicken	Bangladesh	Bangladesh	2016-07-20	2016	EPL1508536	EPL1508538	EPL1508533	EPL1508534	EPL1508535	EPL1508537	EPL1508539	EPL1508540							Y
A/chicken/Bangladesh/AR11787/16	Chicken	Bangladesh	Bangladesh	2016-07-22	2016	EPL1508544	EPL1508546	EPL1508541	EPL1508542	EPL1508543	EPL1508545	EPL1508547	EPL1508548							Y
A/chicken/Bangladesh/BM25C339/2016	Chicken	Bangladesh	Bangladesh	2016-08-29	2016	EPL1330633	EPL1330632	EPL1330630	EPL1330631	EPL1330629	EPL1330626	EPL1330628	EPL1330627							Y
A/chicken/Bangladesh/VP01/2006	Chicken	Bangladesh	Bangladesh	2006-09-01	2006	EPL453588	EPL453586	EPL453581	EPL453582	EPL453600	EPL453585	EPL453587	EPL453584							Y
A/chicken/Beijing/0309/2013	Chicken	Beijing	North_China	2013-03-09	2013	KM609599	KM609679	KM609879	KM609839	KM609799	KM609719	KM609639	KM609759	Y	Y	Y	Y	Y	Y	Y	Y	G57
A/chicken/Beijing/0311/2013	Chicken	Beijing	North_China	2013-03-11	2013	EPL572785	EPL572828	EPL572977	EPL572938	EPL572902	EPL572854	EPL568618	EPL764757	Y	Y	Y	Y	Y	Y	Y	Y	G57
A/chicken/Beijing/0331/2013	Chicken	Beijing	North_China	2013-03-31	2013	EPL572784	EPL572827	EPL572976	EPL568783	EPL572901	EPL572853	EPL764796	EPL764749	Y	Y	Y	Y	Y	Y	Y	Y	G57
A/chicken/Beijing/0512/2013	Chicken	Beijing	North_China	2013-05-12	2013	KM609596	KM609676	KM609876	KM609836	KM609796	KM609716	KM609636	KM609756	Y	Y	Y	Y	Y	Y	Y	Y	G57
A/chicken/Beijing/1/2006	Chicken	Beijing	North_China	2006-01-01	2006	EPL295879	EPL295844	EPL295930	EPL295913	EPL295896	EPL295862	EPL295947	EPL295827	Y	Y				Y	Y
A/Chicken/Beijing/1/94	Chicken	Beijing	North_China	1994-01-01	1994	EPL5893	EPL5929	EPL6009	EPL5979	EPL6037	EPL5951	EPL6073	EPL6115		Y
A/Chicken/Beijing/1/95	Chicken	Beijing	North_China	1995-01-01	1995	EPL11430	EPL11470	EPL11410	EPL11370	EPL11390	EPL11450	EPL11489	EPL18369		Y
A/chicken/Beijing/11/2013	Chicken	Beijing	North_China	2013-02-01	2013	KF059281	KF059301	KF059351	KF059341	KF059331	KF059311	KF059291	KF059321	Y	Y	Y	Y	Y	Y	Y	Y	G57
A/chicken/Beijing/1115/2013	Chicken	Beijing	North_China	2013-11-15	2013	KM609595	KM609675	KM609875	KM609835	KM609795	KM609715	KM609635	KM609755	Y	Y	Y	Y	Y	Y	Y	Y	G57
A/chicken/Beijing/16/2013	Chicken	Beijing	North_China	2013-03-24	2013	KM609594	KM609674	KM609874	KM609834	KM609794	KM609714	KM609634	KM609754	Y	Y	Y	Y	Y	Y	Y	Y	G57
A/Chicken/Beijing/2/97	Chicken	Beijing	North_China	1997-01-01	1997	EPL11432	EPL11472	EPL11412	EPL11372	EPL11392	EPL11452	EPL11490	EPL18371		Y
A/chicken/Beijing/20/2006	Chicken	Beijing	North_China	2006-01-01	2006	EPL295877	EPL295842	EPL295928	EPL295911	EPL295894	EPL295860	EPL295945	EPL295825	Y	Y				Y	Y
A/chicken/Beijing/243/2005	Chicken	Beijing	North_China	2005-04-23	2005	EPL487048	EPL487104	EPL487045	EPL487046	EPL487086	EPL487049	EPL487135	EPL487036		Y
A/chicken/Beijing/243/2010	Chicken	Beijing	North_China	2010-05-21	2010	EPL487192	EPL487194	EPL487189	EPL487190	EPL487433	EPL487193	EPL487186	EPL487172		Y
A/chicken/Beijing/3/1999	Chicken	Beijing	North_China	1999-02-06	1999	KP055061	KP055063	KP055058	KP055059	KP055060	KP055062	KP055064	KP055065		Y
A/Chicken/Beijing/3/99	Chicken	Beijing	North_China	1999-01-01	1999	EPL11434	EPL11474	EPL11414	EPL11374	EPL11394	EPL11454	EPL11491	EPL18373		Y
A/chicken/Beijing/324/2013	Chicken	Beijing	North_China	2013-03-01	2013	EPL569429	EPL569439	EPL569470	EPL568748	EPL569456	EPL568805	EPL764793	EPL764725	Y	Y	Y	Y	Y	Y	Y	Y	G57
A/chicken/Beijing/325/2013	Chicken	Beijing	North_China	2013-03-01	2013	EPL569430	EPL569440	EPL569471	EPL568807	EPL569457	EPL568806	EPL568802	EPL764726	Y	Y	Y	Y	Y	Y	Y	Y	G57
A/chicken/Beijing/7/2005	Chicken	Beijing	North_China	2005-01-01	2005	EPL295878	EPL295843	EPL295929	EPL295912	EPL295895	EPL295861	EPL295946	EPL295826	Y	Y				Y	Y
A/chicken/Beijing/8/98	Chicken	Beijing	North_China	1998-06-15	1998	DQ064354	DQ064434	EPL82108	DQ064542	DQ064515	DQ064461	DQ064407	DQ064488		Y
A/Chicken/Beijing/8/98	Chicken	Beijing	North_China	1998-01-01	1998	EPL81676	EPL81863	DQ064543	EPL82106	EPL82052	EPL81917	EPL81808	EPL81997		Y
A/chicken/Beijing/B7/2010	Chicken	Beijing	North_China	2010-12-03	2010	KJ426404	KJ426426	KJ426481	KJ426470	KJ426459	KJ426437	KJ426415	KJ426448	Y	Y	Y	Y	Y	Y	Y	Y	G57
A/chicken/Beijing/F1/2012	Chicken	Beijing	North_China	2012-02-01	2012	EPL569426	EPL569436	EPL569467	EPL568747	EPL569453	EPL568803	EPL764792	EPL764722	Y	Y	Y	Y	Y	Y	Y	Y	G57
A/chicken/Beijing/HD/2010	Chicken	Beijing	North_China	2010-11-01	2010	KC821005	KC821231	KC821044	KC821080	KC821124	KC821157	KC821194	KC821268	Y	Y	Y	Y	Y	Y	Y	Y	G57
A/chicken/Beijing/HD06/2012	Chicken	Beijing	North_China	2012-06-01	2012	EPL569421	EPL569431	EPL569463	EPL569458	EPL569448	EPL568738	EPL764790	EPL764720	Y	Y	Y	Y	Y	Y	Y	Y	G57
A/chicken/Beijing/L1/2005	Chicken	Beijing	North_China	2005-01-01	2005	EPL140899	EPL127426	EPL161619	EPL162354	EPL163943	EPL163963	EPL163971	EPL163954		Y
A/chicken/Beijing/L2/2012	Chicken	Beijing	North_China	2012-10-01	2012	EPL569427	EPL569437	EPL569468	EPL569462	EPL569454	EPL568804	EPL569552	EPL764723	Y	Y	Y	Y	Y	Y	Y	Y	G57
A/chicken/Beijing/ne/1999	Chicken	Beijing	North_China	1999-01-01	1999	EPL238394	EPL238395	EPL238400	EPL238399	EPL238398	EPL238396	EPL238401	EPL238397		Y			Y	Y
A/chicken/Beijing/nl/2002	Chicken	Beijing	North_China	2002-01-01	2002	EPL235711	EPL235713	EPL235718	EPL235717	EPL235716	EPL235714	EPL235712	EPL235715		Y		Y	Y	Y
A/chicken/Beit-Aran/29/05	Chicken	Israel	Israel	2005-01-01	2005	EPL153666	EPL153551	EPL153579	EPL153729	EPL153700	EPL153608	EPL153637	EPL153689							Y
A/chicken/Benin/18-A-12-23-E/2018	Chicken	Benin	Benin	2018-12-15	2018	MW159162	MW159155	MW159157	MW159160	MW159158	MW159161	MW159156	MW159159							Y
A/chicken/Benin/18-A-12-34-E/2018	Chicken	Benin	Benin	2018-12-15	2018	MW159269	MW159267	MW159268	MW159274	MW159273	MW159270	MW159271	MW159272							Y
A/chicken/Benin/19-A-01-140-E/2019	Chicken	Benin	Benin	2019-07-01	2019	MW159253	MW159258	MW159255	MW159254	MW159252	MW159251	MW159256	MW159257							Y
A/chicken/Benin/19-A-01-141-E/2019	Chicken	Benin	Benin	2019-07-01	2019	MW159339	MW159337	MW159338	MW159334	MW159340	MW159336	MW159333	MW159335							Y
A/chicken/Benin/19-A-01-145-E/2019	Chicken	Benin	Benin	2019-07-01	2019	MW159171	MW159178	MW159172	MW159174	MW159176	MW159173	MW159175	MW159177							Y
A/chicken/Benin/19-A-01-146-E/2019	Chicken	Benin	Benin	2019-07-01	2019	MW159313	MW159310	MW159316	MW159312	MW159314	MW159315	MW159309	MW159311							Y
A/chicken/Benin/19-A-01-154-E/2019	Chicken	Benin	Benin	2019-07-01	2019	MW159262	MW159260	MW159264	MW159259	MW159265	MW159261	MW159266	MW159263							Y
A/chicken/Benin/19-A-01-156-E/2019	Chicken	Benin	Benin	2019-07-01	2019	MW159302	MW159304	MW159303	MW159306	MW159300	MW159307	MW159305	MW159301							Y
A/chicken/Benin/19-A-01-160-E/2019	Chicken	Benin	Benin	2019-07-01	2019	MW159209	MW159206	MW159208	MW159205	MW159210	MW159204	MW159203	MW159207							Y
A/chicken/Benin/19-A-01-161-E/2019	Chicken	Benin	Benin	2019-07-01	2019	MW159318	MW159319	MW159320	MW159322	MW159323	MW159324	MW159317	MW159321							Y
A/chicken/Benin/19-A-01-163-E/2019	Chicken	Benin	Benin	2019-07-01	2019	MW159280	MW159276	MW159282	MW159277	MW159279	MW159281	MW159275	MW159278							Y
A/chicken/Benin/19-A-01-165-E/2019	Chicken	Benin	Benin	2019-07-01	2019	MW159247	MW159250	MW159248	MW159244	MW159245	MW159249	MW159243	MW159246							Y
A/chicken/Benin/19-A-01-168-E/2019	Chicken	Benin	Benin	2019-07-01	2019	MW159231	MW159230	MW159227	MW159234	MW159228	MW159229	MW159233	MW159232							Y
A/chicken/Benin/19-A-01-179-E/2019	Chicken	Benin	Benin	2019-07-01	2019	MW159329	MW159326	MW159332	MW159325	MW159331	MW159327	MW159328	MW159330							Y
A/chicken/Benin/19-A-02-303-E/2019	Chicken	Benin	Benin	2019-02-17	2019	MW159291	MW159296	MW159295	MW159298	MW159292	MW159293	MW159297	MW159294							Y
A/chicken/Benin/19-A-03-392-E/2019	Chicken	Benin	Benin	2019-10-03	2019	MW159235	MW159239	MW159242	MW159238	MW159237	MW159241	MW159240	MW159236							Y
A/chicken/Benin/19-A-03-394-E/2019	Chicken	Benin	Benin	2019-10-03	2019	MW159214	MW159216	MW159211	MW159213	MW159217	MW159218	MW159215	MW159212							Y
A/chicken/Benin/19-A-03-395-E/2019	Chicken	Benin	Benin	2019-10-03	2019	MW159286	MW159287	MW159283	MW159284	MW159289	MW159288	MW159290	MW159285							Y
A/chicken/Benin/19-A-03-397-E/2019	Chicken	Benin	Benin	2019-10-03	2019	MW159223	MW159225	MW159222	MW159226	MW159221	MW159220	MW159219	MW159224							Y
A/chicken/Benin/19-A-03-402-E/2019	Chicken	Benin	Benin	2019-10-03	2019	MW159195	MW159201	MW159197	MW159200	MW159196	MW159198	MW159199	MW159202							Y
A/chicken/Benin/19-A-03-407-E/2019	Chicken	Benin	Benin	2019-10-03	2019	MW159186	MW159179	MW159184	MW159181	MW159183	MW159180	MW159182	MW159185							Y
A/chicken/Benin/19-A-04-511-E/2019	Chicken	Benin	Benin	2019-10-04	2019	MW159191	MW159194	MW159187	MW159193	MW159188	MW159190	MW159189	MW159192							Y
A/chicken/Benin/19-A-06-803-E_20VIR6511-39/2019	Chicken	Benin	Benin	2019-06-11	2019	MW531552	MW531553	MW531559	MW531558	MW531557	MW531555	MW531554	MW531556							Y
A/chicken/Benin/19-A-06-808-E_20VIR6511-41/2019	Chicken	Benin	Benin	2019-06-11	2019	MW531560	MW531561	MW531567	MW531566	MW531565	MW531563	MW531562	MW531564							Y
A/chicken/Benin/19-A-06-810-E_20VIR6511-42/2019	Chicken	Benin	Benin	2019-06-11	2019	MW531568	MW531569	MW531575	MW531574	MW531573	MW531571	MW531570	MW531572							Y
A/chicken/Benin/19-A-06-822-E_20VIR6511-47/2019	Chicken	Benin	Benin	2019-06-11	2019	MW531576	MW531577	MW531583	MW531582	MW531581	MW531579	MW531578	MW531580							Y
A/chicken/Benin/19-A-06-825-E_20VIR6511-48/2019	Chicken	Benin	Benin	2019-06-11	2019	MW531584	MW531585	MW531591	MW531590	MW531589	MW531587	MW531586	MW531588							Y
A/chicken/Benin/19-A-06-832-E_20VIR6511-51/2019	Chicken	Benin	Benin	2019-06-11	2019	MW531592	MW531593	MW531599	MW531598	MW531597	MW531595	MW531594	MW531596							Y
A/chicken/Benin/19-A-07-972-E_20VIR6511-3/2019	Chicken	Benin	Benin	2019-07-15	2019	MW531600	MW531601	MW531607	MW531606	MW531605	MW531603	MW531602	MW531604							Y
A/chicken/Benin/19-A-10-1339-E_20VIR6511-13/2019	Chicken	Benin	Benin	2019-10-15	2019	MW531608	MW531609	MW531615	MW531614	MW531613	MW531611	MW531610	MW531612							Y
A/chicken/Benin/19-A-11-1478-E_20VIR6511-10/2019	Chicken	Benin	Benin	2019-11-12	2019	MW531616	MW531617	MW531623	MW531622	MW531621	MW531619	MW531618	MW531620							Y
A/chicken/Benin/20-A-03-2026-E_20VIR6511-12/2020	Chicken	Benin	Benin	2020-03-17	2020	MW531624	MW531625	MW531631	MW531630	MW531629	MW531627	MW531626	MW531628							Y
A/chicken/Benin/20-A-03-2027-E_20VIR6511-11/2020	Chicken	Benin	Benin	2020-03-17	2020	MW531632	MW531633	MW531639	MW531638	MW531637	MW531635	MW531634	MW531636							Y
A/chicken/Brong-Ahafo/18VIR1513-11/2017	Chicken	Ghana	Ghana	2017-12-05	2017	MK287783	MK287797	MK287832	MK287825	MK287818	MK287804	MK287790	MK287811							Y
A/chicken/Brong-Ahafo/18VIR1513-13/2017	Chicken	Ghana	Ghana	2017-12-05	2017	MK287782	MK287796	MK287831	MK287824	MK287817	MK287803	MK287789	MK287810							Y
A/chicken/Brong-Ahafo/18VIR1513-5/2017	Chicken	Ghana	Ghana	2017-11-29	2017	MK287784	MK287802	MK287837	MK287830	MK287819	MK287809	MK287791	MK287816							Y
A/chicken/Burkina_Faso/17RS93-19/2017	Chicken	Burkina_Faso	Burkina_Faso	2017-01-15	2017	MF510852	MF510854	MF510849	MF510850	MF510851	MF510853	MF510855	MF510856							Y
A/chicken/Cambodia/a29W9M1/2016	Chicken	Cambodia	Cambodia	2016-03-02	2016	EPL1275398	EPL1275397	EPL1275395	EPL1275396	EPL1275394	EPL1275391	EPL1275393	EPL1275392	Y		Y	Y	Y	Y	Y	Y
A/chicken/Cambodia/a30W9M1/2016	Chicken	Cambodia	Cambodia	2016-03-02	2016	EPL1275406	EPL1275405	EPL1275403	EPL1275404	EPL1275402	EPL1275399	EPL1275401	EPL1275400	Y		Y	Y	Y	Y	Y	Y
A/chicken/Cambodia/a38W9M1/2016	Chicken	Cambodia	Cambodia	2016-03-03	2016	EPL1275438	EPL1275437	EPL1275435	EPL1275436	EPL1275434	EPL1275431	EPL1275433	EPL1275432	Y		Y	Y	Y	Y	Y	Y
A/chicken/Cambodia/a47W9M1/2016	Chicken	Cambodia	Cambodia	2016-03-04	2016	EPL1275446	EPL1275445	EPL1275443	EPL1275444	EPL1275442	EPL1275439	EPL1275441	EPL1275440	Y		Y	Y	Y	Y	Y	Y
A/chicken/Cambodia/a50W9M1/2016	Chicken	Cambodia	Cambodia	2016-03-04	2016	EPL1275454	EPL1275453	EPL1275451	EPL1275452	EPL1275450	EPL1275447	EPL1275449	EPL1275448	Y		Y	Y	Y	Y	Y	Y
A/chicken/Cambodia/a58W22M1/2016	Chicken	Cambodia	Cambodia	2016-05-23	2016	EPL1275462	EPL1275461	EPL1275459	EPL1275460	EPL1275458	EPL1275455	EPL1275457	EPL1275456	Y		Y	Y	Y	Y	Y	Y
A/chicken/Cambodia/a59W22M1/2016	Chicken	Cambodia	Cambodia	2016-05-23	2016	EPL1275470	EPL1275469	EPL1275467	EPL1275468	EPL1275466	EPL1275463	EPL1275465	EPL1275464	Y			Y	Y	Y	Y	Y
A/chicken/Cambodia/a77W22M1/2016	Chicken	Cambodia	Cambodia	2016-05-25	2016	EPL1275478	EPL1275477	EPL1275475	EPL1275476	EPL1275474	EPL1275471	EPL1275473	EPL1275472	Y		Y	Y	Y	Y	Y	Y
A/chicken/Cambodia/a79W22M1/2016	Chicken	Cambodia	Cambodia	2016-05-25	2016	EPL1275486	EPL1275485	EPL1275483	EPL1275484	EPL1275482	EPL1275479	EPL1275481	EPL1275480	Y		Y	Y	Y	Y	Y	Y
A/chicken/Cambodia/a80W22M1/2016	Chicken	Cambodia	Cambodia	2016-05-25	2016	EPL1275494	EPL1275493	EPL1275491	EPL1275492	EPL1275490	EPL1275487	EPL1275489	EPL1275488	Y		Y	Y	Y	Y	Y	Y
A/chicken/Cambodia/Z150W14M1/2015	Chicken	Cambodia	Cambodia	2015-03-30	2015	EPL1275070	EPL1275069	EPL1275067	EPL1275068	EPL1275066	EPL1275063	EPL1275065	EPL1275064	Y		Y	Y	Y	Y	Y	Y
A/chicken/Cambodia/Z230W18M1/2015	Chicken	Cambodia	Cambodia	2015-04-28	2015	EPL1275518	EPL1275517	EPL1275515	EPL1275516	EPL1275514	EPL1275511	EPL1275513	EPL1275512	Y			Y	Y	Y	Y	Y
A/chicken/Cambodia/Z248W19M1/2015	Chicken	Cambodia	Cambodia	2015-05-04	2015	MH285282	MH285284	MH285289	MH285288	MH285287	MH285285	MH285283	MH285286	Y			Y	Y	Y	Y	Y
A/chicken/Cambodia/Z269W20M1/2015	Chicken	Cambodia	Cambodia	2015-05-11	2015	EPL1275094	EPL1275093	EPL1275091	EPL1275092	EPL1275090	EPL1275087	EPL1275089	EPL1275088	Y		Y	Y	Y	Y	Y	Y
A/chicken/Cambodia/Z27W8M1/2015	Chicken	Cambodia	Cambodia	2015-02-16	2015	EPL1275030	EPL1275029	EPL1275027	EPL1275028	EPL1275026	EPL1275023	EPL1275025	EPL1275024	Y			Y	Y	Y	Y	Y
A/chicken/Cambodia/Z287W21M1/2015	Chicken	Cambodia	Cambodia	2015-05-18	2015	EPL1275110	EPL1275109	EPL1275107	EPL1275108	EPL1275106	EPL1275103	EPL1275105	EPL1275104	Y			Y	Y	Y	Y	Y
A/chicken/Cambodia/Z28W8M1/2015	Chicken	Cambodia	Cambodia	2015-02-16	2015	EPL1275038	EPL1275037	EPL1275035	EPL1275036	EPL1275034	EPL1275031	EPL1275033	EPL1275032	Y			Y	Y	Y	Y	Y
A/chicken/Cambodia/Z29W8M1/2015	Chicken	Cambodia	Cambodia	2015-02-16	2015	EPL1275046	EPL1275045	EPL1275043	EPL1275044	EPL1275042	EPL1275039	EPL1275041	EPL1275040	Y			Y	Y	Y	Y	Y
A/chicken/Cambodia/Z308W22M1/2015	Chicken	Cambodia	Cambodia	2015-05-25	2015	EPL1275118	EPL1275117	EPL1275115	EPL1275116	EPL1275114	EPL1275111	EPL1275113	EPL1275112	Y			Y	Y	Y	Y	Y
A/chicken/Cambodia/Z30W8M1/2015	Chicken	Cambodia	Cambodia	2015-02-16	2015	EPL1275054	EPL1275053	EPL1275051	EPL1275052	EPL1275050	EPL1275047	EPL1275049	EPL1275048	Y			Y	Y	Y	Y	Y
A/chicken/Cambodia/Z350W24M1/2015	Chicken	Cambodia	Cambodia	2015-06-09	2015	EPL1275134	EPL1275133	EPL1275131	EPL1275132	EPL1275130	EPL1275127	EPL1275129	EPL1275128	Y			Y	Y	Y	Y	Y
A/chicken/Cambodia/Z430W28M1/2015	Chicken	Cambodia	Cambodia	2015-07-06	2015	EPL1275150	EPL1275149	EPL1275147	EPL1275148	EPL1275146	EPL1275143	EPL1275145	EPL1275144	Y		Y	Y	Y	Y	Y	Y
A/chicken/Cambodia/Z450W29M1/2015	Chicken	Cambodia	Cambodia	2015-07-14	2015	EPL1275158	EPL1275157	EPL1275155	EPL1275156	EPL1275154	EPL1275151	EPL1275153	EPL1275152	Y			Y	Y	Y	Y	Y
A/chicken/Cambodia/Z457W29M3/2015	Chicken	Cambodia	Cambodia	2015-07-13	2015	EPL1275166	EPL1275165	EPL1275163	EPL1275164	EPL1275162	EPL1275159	EPL1275161	EPL1275160	Y		Y	Y	Y	Y	Y	Y
A/chicken/Cambodia/Z517W32M3/2015	Chicken	Cambodia	Cambodia	2015-08-04	2015	EPL1275174	EPL1275173	EPL1275171	EPL1275172	EPL1275170	EPL1275167	EPL1275169	EPL1275168	Y		Y	Y	Y	Y	Y	Y
A/chicken/Cambodia/Z518W32M3/2015	Chicken	Cambodia	Cambodia	2015-08-04	2015	EPL1275182	EPL1275181	EPL1275179	EPL1275180	EPL1275178	EPL1275175	EPL1275177	EPL1275176	Y		Y	Y	Y	Y	Y	Y
A/chicken/Cambodia/Z519W32M3/2015	Chicken	Cambodia	Cambodia	2015-08-04	2015	EPL1275190	EPL1275189	EPL1275187	EPL1275188	EPL1275186	EPL1275183	EPL1275185	EPL1275184	Y			Y	Y	Y	Y	Y
A/chicken/Cambodia/Z520W32M3/2015	Chicken	Cambodia	Cambodia	2015-08-04	2015	EPL1275198	EPL1275197	EPL1275195	EPL1275196	EPL1275194	EPL1275191	EPL1275193	EPL1275192	Y			Y	Y	Y	Y	Y
A/chicken/Cambodia/Z530W33M1/2015	Chicken	Cambodia	Cambodia	2015-08-10	2015	EPL1275206	EPL1275205	EPL1275203	EPL1275204	EPL1275202	EPL1275199	EPL1275201	EPL1275200	Y		Y	Y	Y	Y	Y	Y
A/chicken/Cambodia/Z567W35M1/2015	Chicken	Cambodia	Cambodia	2015-08-24	2015	EPL1275230	EPL1275229	EPL1275227	EPL1275228	EPL1275226	EPL1275223	EPL1275225	EPL1275224	Y			Y	Y	Y	Y	Y
A/chicken/Cambodia/Z587W36M1/2015	Chicken	Cambodia	Cambodia	2015-08-31	2015	EPL1275238	EPL1275237	EPL1275235	EPL1275236	EPL1275234	EPL1275231	EPL1275233	EPL1275232	Y		Y	Y	Y	Y	Y	Y
A/chicken/Cambodia/Z640W38M3/2015	Chicken	Cambodia	Cambodia	2015-09-15	2015	EPL1275262	EPL1275261	EPL1275259	EPL1275260	EPL1275258	EPL1275255	EPL1275257	EPL1275256	Y			Y	Y	Y	Y	Y
A/chicken/Cambodia/Z648W39M1/2015	Chicken	Cambodia	Cambodia	2015-09-21	2015	EPL1275270	EPL1275269	EPL1275267	EPL1275268	EPL1275266	EPL1275263	EPL1275265	EPL1275264	Y			Y	Y	Y	Y	Y
A/chicken/Cambodia/Z748W44M1/2015	Chicken	Cambodia	Cambodia	2015-10-27	2015	EPL1275286	EPL1275285	EPL1275283	EPL1275284	EPL1275282	EPL1275279	EPL1275281	EPL1275280	Y			Y	Y	Y	Y	Y
A/chicken/Cambodia/Z789W46M1/2015	Chicken	Cambodia	Cambodia	2015-11-10	2015	MH285290	MH285292	MH285297	MH285296	MH285295	MH285293	MH285291	MH285294	Y		Y	Y	Y	Y	Y	Y
A/chicken/Cambodia/Z820W47M3/2015	Chicken	Cambodia	Cambodia	2015-11-16	2015	EPL1275302	EPL1275301	EPL1275299	EPL1275300	EPL1275298	EPL1275295	EPL1275297	EPL1275296	Y		Y	Y	Y	Y	Y	Y
A/chicken/Cambodia/Z838W48M3/2015	Chicken	Cambodia	Cambodia	2015-11-28	2015	EPL1275310	EPL1275309	EPL1275307	EPL1275308	EPL1275306	EPL1275303	EPL1275305	EPL1275304	Y		Y	Y	Y	Y	Y	Y
A/chicken/Cambodia/Z839W48M3/2015	Chicken	Cambodia	Cambodia	2015-11-28	2015	EPL1275318	EPL1275317	EPL1275315	EPL1275316	EPL1275314	EPL1275311	EPL1275313	EPL1275312	Y		Y	Y	Y	Y	Y	Y
A/chicken/Cambodia/Z858W49M3/2015	Chicken	Cambodia	Cambodia	2015-11-30	2015	EPL1275342	EPL1275341	EPL1275339	EPL1275340	EPL1275338	EPL1275335	EPL1275337	EPL1275336	Y		Y	Y	Y	Y	Y	Y
A/chicken/Cambodia/Z860W49M3/2015	Chicken	Cambodia	Cambodia	2015-11-30	2015	EPL1275350	EPL1275349	EPL1275347	EPL1275348	EPL1275346	EPL1275343	EPL1275345	EPL1275344	Y		Y	Y	Y	Y	Y	Y
A/chicken/Cambodia/Z869W50M1/2015	Chicken	Cambodia	Cambodia	2015-12-06	2015	EPL1275358	EPL1275357	EPL1275355	EPL1275356	EPL1275354	EPL1275351	EPL1275353	EPL1275352	Y			Y	Y	Y	Y	Y
A/chicken/Cambodia/Z888W51M1/2015	Chicken	Cambodia	Cambodia	2015-12-14	2015	EPL1275366	EPL1275365	EPL1275363	EPL1275364	EPL1275362	EPL1275359	EPL1275361	EPL1275360	Y			Y	Y	Y	Y	Y
A/chicken/Cambodia/Z909W52M1/2015	Chicken	Cambodia	Cambodia	2015-12-21	2015	EPL1275374	EPL1275373	EPL1275371	EPL1275372	EPL1275370	EPL1275367	EPL1275369	EPL1275368	Y			Y	Y	Y	Y	Y
A/chicken/China/07/2016	Chicken	China	China	2016-04-20	2016	MW255945	MW255947	MW255942	MW255943	MW255944	MW255946	MW255948	MW255949	Y	Y	Y	Y	Y	Y	Y	Y	G57
A/chicken/China/07/2020	Chicken	China	China	2020-10-15	2020	MW680762	MW680764	MW680769	MW680768	MW680767	MW680765	MW680763	MW680766	Y	Y	Y	Y	Y	Y	Y	Y	G57
A/chicken/China/1101/2019	Chicken	China	China	2019-11-01	2019	MN918119	MN918121	MN918126	MN918125	MN918124	MN918122	MN918120	MN918123	Y	Y	Y	Y	Y	Y	Y	Y	G57
A/chicken/China/1102/2019	Chicken	China	China	2019-11-14	2019	MN918127	MN918129	MN918134	MN918133	MN918132	MN918130	MN918128	MN918131	Y	Y	Y	Y	Y	Y	Y	Y	G57
A/chicken/China/1103/2019	Chicken	China	China	2019-11-20	2019	MN918135	MN918137	MN918142	MN918141	MN918140	MN918138	MN918136	MN918139	Y	Y	Y	Y	Y	Y	Y	Y	G57
A/chicken/China/1104/2019	Chicken	China	China	2019-11-28	2019	MN918143	MN918145	MN918150	MN918149	MN918148	MN918146	MN918144	MN918147	Y	Y	Y	Y	Y	Y	Y	Y	G57
A/chicken/China/111C8/2012	Chicken	China	China	2012-01-06	2012	MN853386	MN853388	MN853383	MN853384	MN853385	MN853387	MN853389	MN853390		Y	Y	Y	Y	Y	Y	Y
A/chicken/China/116C4/2012	Chicken	China	China	2012-05-04	2012	MN853377	MN853379	MN853374	MN853375	MN853376	MN853378	MN853380	MN853381		Y	Y		Y	Y	Y	Y
A/chicken/China/1283/2016	Chicken	China	China	2016-02-23	2016	MH375350	MH375352	MH375347	MH375348	MH375349	MH375351	MH375353	MH375354	Y	Y	Y	Y	Y	Y	Y	Y	G57
A/chicken/China/137C2/2013	Chicken	China	China	2013-04-26	2013	MN865882	MN865884	MN865879	MN865880	MN865881	MN865883	MN865885	MN865886			Y	Y	Y	Y	Y	Y
A/chicken/China/141C10/2013	Chicken	China	China	2013-06-28	2013	MN865890	MN865892	MN865887	MN865888	MN865889	MN865891	MN865893	MN865894		Y	Y	Y	Y	Y	Y	Y
A/chicken/China/155C4/2013	Chicken	China	China	2013-12-27	2013	MN865906	MN865908	MN865903	MN865904	MN865905	MN865907	MN865909	MN865910	Y	Y	Y	Y	Y	Y	Y	Y	G57
A/chicken/China/17/2016	Chicken	China	China	2016-04-20	2016	MW255953	MW255955	MW255950	MW255951	MW255952	MW255954	MW255956	MW255957	Y	Y	Y	Y	Y	Y	Y	Y	G57
A/chicken/China/2034/2020	Chicken	China	China	2020-01-20	2020	ON326614	ON326612	ON326607	ON326608	ON326609	ON326611	ON326613	ON326610	Y	Y		Y	Y	Y	Y	Y
A/chicken/China/2038/2020	Chicken	China	China	2020-01-25	2020	ON326624	ON326622	ON326618	ON326619	ON326620	ON326617	ON326623	ON326621	Y	Y	Y	Y	Y	Y	Y	Y	G57
A/chicken/China/2040/2020	Chicken	China	China	2020-01-10	2020	ON329032	ON329030	ON329025	ON329026	ON329027	ON329029	ON329031	ON329028	Y	Y		Y	Y	Y	Y	Y
A/chicken/China/2046/2020	Chicken	China	China	2020-01-04	2020	ON329140	ON329138	ON329133	ON329134	ON329135	ON329137	ON329139	ON329136	Y	Y		Y	Y	Y	Y	Y
A/chicken/China/2051/2020	Chicken	China	China	2020-01-06	2020	ON339525	ON339523	ON339518	ON339519	ON339520	ON339522	ON339524	ON339521	Y	Y		Y	Y	Y	Y	Y
A/chicken/China/2068/2020	Chicken	China	China	2020-06-01	2020	ON357955	ON357953	ON357948	ON357949	ON357950	ON357952	ON357954	ON357951	Y	Y	Y	Y	Y	Y	Y	Y	G57
A/chicken/China/2088/2020	Chicken	China	China	2020-06-08	2020	ON368087	ON368085	ON368080	ON368081	ON368082	ON368084	ON368086	ON368083	Y	Y	Y	Y	Y	Y	Y	Y	G57
A/chicken/China/2090/2020	Chicken	China	China	2020-06-15	2020	ON376789	ON376787	ON376782	ON376783	ON376784	ON376786	ON376788	ON376785	Y	Y	Y	Y	Y	Y	Y	Y	G57
A/chicken/China/2096/2021	Chicken	China	China	2021-11-29	2021	ON376806	ON376804	ON376799	ON376800	ON376801	ON376803	ON376805	ON376802	Y	Y	Y	Y	Y	Y	Y	Y	G57
A/chicken/China/231/2017	Chicken	China	China	2017-04-26	2017	EPL1620544	EPL1620545	EPL1303560	EPL1303551	EPL1303569	EPL1303628	EPL1304357	EPL1304366	Y	Y	Y	Y	Y	Y	Y	Y	G57
A/chicken/China/237/2017	Chicken	China	China	2017-02-15	2017	MN385371	MN385373	MN385368	MN385369	MN385370	MN385372	MN385374	MN385375	Y	Y	Y	Y	Y	Y	Y	Y	G57
A/chicken/China/241/2017	Chicken	China	China	2017-05-02	2017	EPL1620548	EPL1620549	EPL1303562	EPL1303553	EPL1303571	EPL1303630	EPL1304359	EPL1304368	Y	Y	Y	Y	Y	Y	Y	Y	G57
A/chicken/China/330/2017	Chicken	China	China	2017-12-17	2017	EPL1620552	EPL1620553	EPL1303564	EPL1303555	EPL1303573	EPL1303546	EPL1304361	EPL1304370	Y	Y	Y	Y	Y	Y	Y	Y	G57
A/chicken/China/333/2017	Chicken	China	China	2017-12-18	2017	EPL1303229	EPL1304414	EPL1303565	EPL1303556	EPL1303574	EPL1303547	EPL1304362	EPL1304371	Y	Y	Y	Y	Y	Y	Y	Y	G57
A/chicken/China/348/2018	Chicken	China	China	2018-01-13	2018	EPL1620554	EPL1620555	EPL1303566	EPL1303557	EPL1303575	EPL1303548	EPL1304363	EPL1304372	Y	Y	Y	Y	Y	Y	Y	Y	G57
A/chicken/China/350/2018	Chicken	China	China	2018-01-16	2018	EPL1620556	EPL1620557	EPL1303567	EPL1303558	EPL1303576	EPL1303549	EPL1304364	EPL1304373	Y	Y	Y	Y	Y	Y	Y	Y	G57
A/chicken/China/355/2017	Chicken	China	China	2017-03-15	2017	MN385379	MN385381	MN385376	MN385377	MN385378	MN385380	MN385382	MN385383	Y	Y	Y	Y	Y	Y	Y	Y	G57
A/chicken/China/370/2018	Chicken	China	China	2018-03-14	2018	EPL1620558	EPL1620559	EPL1303568	EPL1303559	EPL1303577	EPL1303550	EPL1304365	EPL1304374	Y	Y	Y	Y	Y	Y	Y	Y	G57
A/chicken/China/384/2017	Chicken	China	China	2017-03-15	2017	MN385388	MN385390	MN385385	MN385386	MN385387	MN385389	MN385391	MN385392	Y	Y	Y	Y	Y	Y	Y	Y	G57
A/chicken/China/63/2019	Chicken	China	China	2019-06-05	2019	MN263210	MN263212	MN263217	MN263216	MN263215	MN263213	MN263211	MN263214	Y	Y	Y	Y	Y	Y	Y	Y	G57
A/chicken/China/71/2019	Chicken	China	China	2019-06-05	2019	MN263218	MN263220	MN263225	MN263224	MN263223	MN263221	MN263219	MN263222	Y	Y	Y	Y	Y	Y	Y	Y	G57
A/chicken/China/728/2017	Chicken	China	China	2017-07-15	2017	MN385396	MN385398	MN385393	MN385394	MN385395	MN385397	MN385399	MN385400	Y	Y	Y	Y	Y	Y	Y	Y	G57
A/chicken/China/93/2017	Chicken	China	China	2017-12-15	2017	MN385409	MN385411	MN385406	MN385407	MN385408	MN385410	MN385412	MN385413	Y	Y	Y	Y	Y	Y	Y	Y	G57
A/chicken/China/A_chicken_Zhejiang_198_2019/2019	Chicken	China	China	2019-03-15	2019	MT875145	MT875147	MT875142	MT875143	MT875144	MT875146	MT875148	MT875149	Y	Y	Y	Y	Y	Y	Y	Y	G57
A/chicken/China/A10/2014	Chicken	China	China	2014-10-09	2014	MK979288	MK979290	MK979285	MK979286	MK979287	MK979289	MK979291	MK979292	Y	Y	Y	Y	Y	Y	Y	Y	G57
A/chicken/China/AH-10-01/2010	Chicken	China	China	2010-12-02	2010	JF906206	JF906208	JF906203	JF906204	JF906205	JF906207	JF906209	JF906210	Y	Y	Y	Y	Y	Y	Y	Y	G57
A/chicken/China/AV1534-MA01/2011	Chicken	China	China	2011-11-26	2011	MT939432	MT939437	MT939243	MT939296	MT939317	MT939439	MT939462	MT939481	Y	Y		Y	Y	Y	Y	Y
A/chicken/China/C/2013	Chicken	China	China	2013-04-20	2013	MN880181	MN880183	MN880178	MN880179	MN880180	MN880182	MN880184	MN880185	Y	Y		Y	Y	Y	Y	Y
A/chicken/China/C7/2018	Chicken	China	China	2018-07-15	2018	MN384768	MN384770	MN384765	MN384766	MN384767	MN384769	MN384771	MN384772	Y	Y	Y	Y	Y	Y	Y	Y	G57
A/chicken/China/chicken/2014	Chicken	China	China	2014-05-15	2014	MW493196	MW493195	MW493190	MW493229	MW493191	MW493192	MW493194	MW493193	Y	Y	Y	Y	Y	Y	Y	Y	G57
A/chicken/China/CK76/2017	Chicken	China	China	2017-11-15	2017	MN384726	MN384728	MN384723	MN384724	MN384725	MN384727	MN384729	MN384730	Y	Y	Y	Y	Y	Y	Y	Y	G57
A/chicken/China/CX/2013	Chicken	China	China	2013-11-23	2013	MN880173	MN880175	MN880170	MN880171	MN880172	MN880174	MN880176	MN880177	Y		Y	Y	Y	Y	Y	Y
A/chicken/China/CY09/2014	Chicken	China	China	2014-03-27	2014	MK979304	MK979306	MK979301	MK979302	MK979303	MK979305	MK979307	MK979308	Y	Y	Y	Y	Y	Y	Y	Y	G57
A/chicken/China/CZ6/2019	Chicken	China	China	2019-11-03	2019	OM018674	OM018666	OM019066	OM019061	OM019051	OM019046	OM018679	OM019056	Y	Y	Y	Y	Y	Y	Y	Y	G57
A/chicken/China/D1021/2013	Chicken	China	China	2013-02-01	2013	MN103614	MN100623	MN099452	MN100181	MN100319	MN100459	MN100753	MN101002	Y	Y	Y	Y	Y	Y	Y	Y	G57
A/chicken/China/D1033/2013	Chicken	China	China	2013-02-01	2013	MN103615	MN100624	MN099453	MN100182	MN100320	MN100460	MN100754	MN101003	Y	Y	Y	Y	Y	Y	Y	Y	G57
A/chicken/China/D1467/2013	Chicken	China	China	2013-02-01	2013	MN103616	MN100626	MN099455	MN100184	MN100322	MN100462	MN100756	MN101005	Y	Y	Y	Y	Y	Y	Y	Y	G57
A/chicken/China/D1673/2013	Chicken	China	China	2013-02-01	2013	MN103617	MN100627	MN099456	MN100185	MN100323	MN100463	MN100757	MN101006	Y	Y	Y	Y	Y	Y	Y	Y	G57
A/chicken/China/D1900/2013	Chicken	China	China	2013-02-01	2013	MN103619	MN100629	MN099458	MN100187	MN100325	MN100465	MN100758	MN101008	Y	Y	Y	Y	Y	Y	Y	Y	G57
A/chicken/China/D1910/2013	Chicken	China	China	2013-02-01	2013	MN103620	MN100630	MN099459	MN100188	MN100326	MN100466	MN100759	MN101009	Y	Y	Y	Y	Y	Y	Y	Y	G57
A/chicken/China/D2032/2013	Chicken	China	China	2013-02-01	2013	MN103623	MN100633	MN099461	MN100191	MN100329	MN100468	MN100762	MN101012	Y	Y	Y	Y	Y	Y	Y	Y	G57
A/chicken/China/D2115/2013	Chicken	China	China	2013-02-01	2013	MN103624	MN100634	MN099462	MN100192	MN100330	MN100469	MN100763	MN101013	Y	Y	Y	Y	Y	Y	Y	Y	G57
A/chicken/China/D2120/2013	Chicken	China	China	2013-02-01	2013	MN103625	MN100635	MN099463	MN100193	MN100331	MN100470	MN100764	MN101014	Y	Y	Y	Y	Y	Y	Y	Y	G57
A/chicken/China/D2239/2013	Chicken	China	China	2013-02-01	2013	MN103626	MN100636	MN099464	MN100194	MN100332	MN100471	MN100765	MN101015	Y	Y	Y	Y	Y	Y	Y	Y	G57
A/chicken/China/D2566/2013	Chicken	China	China	2013-02-01	2013	MN103627	MN100637	MN099465	MN100195	MN100333	MN100472	MN100766	MN101016	Y	Y	Y	Y	Y	Y	Y	Y	G57
A/chicken/China/D2641/2013	Chicken	China	China	2013-02-01	2013	MN103628	MN100638	MN099466	MN100196	MN100334	MN100473	MN100767	MN101017	Y	Y	Y	Y	Y	Y	Y	Y	G57
A/chicken/China/D2649/2013	Chicken	China	China	2013-02-01	2013	MN103629	MN100639	MN099467	MN100197	MN100335	MN100474	MN100768	MN101018	Y	Y	Y	Y	Y	Y	Y	Y	G57
A/chicken/China/D2703/2013	Chicken	China	China	2013-02-01	2013	MN103630	MN100640	MN099468	MN100198	MN100336	MN100475	MN100769	MN101019		Y	Y	Y	Y	Y	Y	Y
A/chicken/China/D2744/2013	Chicken	China	China	2013-02-01	2013	MN103631	MN100641	MN099469	MN100199	MN100337	MN100476	MN100770	MN101020		Y	Y	Y	Y	Y	Y	Y
A/chicken/China/D3123/2013	Chicken	China	China	2013-02-01	2013	MN103633	MN100643	MN099471	MN100201	MN100339	MN100478	MN100772	MN101022	Y	Y	Y	Y	Y	Y	Y	Y	G57
A/chicken/China/D3176/2013	Chicken	China	China	2013-02-01	2013	MN103634	MN100644	MN099472	MN100202	MN100340	MN100479	MN100773	MN101023	Y	Y	Y	Y	Y	Y	Y	Y	G57
A/chicken/China/D3273/2013	Chicken	China	China	2013-02-01	2013	MN103635	MN100645	MN099473	MN100203	MN100341	MN100480	MN100774	MN101024	Y	Y	Y	Y	Y	Y	Y	Y	G57
A/chicken/China/D3317/2013	Chicken	China	China	2013-02-01	2013	MN103636	MN100646	MN099474	MN100204	MN100342	MN100481	MN100775	MN101025	Y	Y	Y	Y	Y	Y	Y	Y	G57
A/chicken/China/D3395/2013	Chicken	China	China	2013-02-01	2013	MN103637	MN100647	MN099475	MN100205	MN100343	MN100482	MN100776	MN101026	Y	Y	Y	Y	Y	Y	Y	Y	G57
A/chicken/China/D342/2013	Chicken	China	China	2013-02-01	2013	MN103609	MN100617	MN099446	MN100175	MN100315	MN100454	MN100747	MN100996	Y	Y	Y	Y	Y	Y	Y	Y	G57
A/chicken/China/D345/2013	Chicken	China	China	2013-02-01	2013	MN103610	MN100618	MN099447	MN100176	MN100316	MN100455	MN100748	MN100997	Y	Y	Y	Y	Y	Y	Y	Y	G57
A/chicken/China/D3458/2013	Chicken	China	China	2013-02-01	2013	MN103638	MN100648	MN099476	MN100206	MN100344	MN100483	MN100777	MN101027	Y	Y	Y	Y	Y	Y	Y	Y	G57
A/chicken/China/D483/2013	Chicken	China	China	2013-02-01	2013	MN103611	MN100619	MN099448	MN100177	MN100317	MN100456	MN100749	MN100998	Y	Y	Y	Y	Y	Y	Y	Y	G57
A/chicken/China/D534/2013	Chicken	China	China	2013-02-01	2013	MN103612	MN100620	MN099449	MN100178	MN100314	MN100453	MN100750	MN100999	Y	Y	Y	Y	Y	Y	Y	Y	G57
A/chicken/China/D963/2013	Chicken	China	China	2013-02-01	2013	MN103639	MN100622	MN099451	MN100180	MN100318	MN100458	MN100752	MN101001	Y	Y	Y	Y	Y	Y	Y	Y	G57
A/chicken/China/E1065/2014	Chicken	China	China	2014-02-01	2014	MN103657	MN100666	MN099494	MN100224	MN100362	MN100501	MN100795	MN101045	Y	Y	Y	Y	Y	Y	Y	Y	G57
A/chicken/China/E1196/2014	Chicken	China	China	2014-02-01	2014	MN103659	MN100668	MN099496	MN100226	MN100364	MN100503	MN100797	MN101047	Y	Y	Y	Y	Y	Y	Y	Y	G57
A/chicken/China/E135/2014	Chicken	China	China	2014-02-01	2014	MN103640	MN100649	MN099477	MN100207	MN100345	MN100484	MN100778	MN101028	Y	Y	Y	Y	Y	Y	Y	Y	G57
A/chicken/China/E1397/2014	Chicken	China	China	2014-02-01	2014	MN103662	MN100670	MN099499	MN100229	MN100367	MN100506	MN100800	MN101050	Y	Y	Y	Y	Y	Y	Y	Y	G57
A/chicken/China/E1562/2014	Chicken	China	China	2014-02-01	2014	MN103663	MN100671	MN099500	MN100230	MN100368	MN100507	MN100801	MN101051	Y	Y	Y	Y	Y	Y	Y	Y	G57
A/chicken/China/E158/2014	Chicken	China	China	2014-02-01	2014	MN103641	MN100650	MN099478	MN100208	MN100346	MN100485	MN100779	MN101029	Y	Y	Y	Y	Y	Y	Y	Y	G57
A/chicken/China/E1621/2014	Chicken	China	China	2014-02-01	2014	MN103664	MN100672	MN099501	MN100231	MN100369	MN100508	MN100802	MN101052	Y	Y	Y	Y	Y	Y	Y	Y	G57
A/chicken/China/E1639/2014	Chicken	China	China	2014-02-01	2014	MN103665	MN100673	MN099502	MN100232	MN100370	MN100509	MN100803	MN101053	Y	Y	Y	Y	Y	Y	Y	Y	G57
A/chicken/China/E1719/2014	Chicken	China	China	2014-02-01	2014	MN103666	MN100674	MN099503	MN100233	MN100371	MN100510	MN100804	MN101054	Y	Y	Y	Y	Y	Y	Y	Y	G57
A/chicken/China/E1962/2014	Chicken	China	China	2014-02-01	2014	MN103669	MN100676	MN099506	MN100236	MN100374	MN100513	MN100807	MN101057	Y	Y	Y	Y	Y	Y	Y	Y	G57
A/chicken/China/E1974/2014	Chicken	China	China	2014-02-01	2014	MN103670	MN100677	MN099507	MN100237	MN100375	MN100514	MN100808	MN101058	Y	Y	Y	Y	Y	Y	Y	Y	G57
A/chicken/China/E2006/2014	Chicken	China	China	2014-02-01	2014	MN103671	MN100678	MN099508	MN100238	MN100376	MN100515	MN100809	MN101059	Y	Y	Y	Y	Y	Y	Y	Y	G57
A/chicken/China/E2086/2014	Chicken	China	China	2014-02-01	2014	MN103672	MN100679	MN099509	MN100239	MN100377	MN100516	MN100810	MN101060	Y	Y	Y	Y	Y	Y	Y	Y	G57
A/chicken/China/E2290/2014	Chicken	China	China	2014-02-01	2014	MN103673	MN100680	MN099510	MN100240	MN100378	MN100517	MN100811	MN101061	Y	Y	Y	Y	Y	Y	Y	Y	G57
A/chicken/China/E2492/2014	Chicken	China	China	2014-02-01	2014	MN103674	MN100681	MN099511	MN100241	MN100379	MN100518	MN100812	MN101062	Y	Y	Y	Y	Y	Y	Y	Y	G57
A/chicken/China/E2513/2014	Chicken	China	China	2014-02-01	2014	MN103675	MN100682	MN099512	MN100242	MN100380	MN100519	MN100813	MN101063	Y	Y	Y	Y	Y	Y	Y	Y	G57
A/chicken/China/E262/2014	Chicken	China	China	2014-02-01	2014	MN103642	MN100651	MN099479	MN100209	MN100347	MN100486	MN100780	MN101030	Y	Y	Y	Y	Y	Y	Y	Y	G57
A/chicken/China/E2620/2014	Chicken	China	China	2014-02-01	2014	MN103676	MN100683	MN099513	MN100243	MN100381	MN100520	MN100814	MN101064	Y	Y	Y	Y	Y	Y	Y	Y	G57
A/chicken/China/E2764/2014	Chicken	China	China	2014-02-01	2014	MN103679	MN100686	MN099515	MN100246	MN100384	MN100523	MN100817	MN101067	Y	Y	Y	Y	Y	Y	Y	Y	G57
A/chicken/China/E278/2014	Chicken	China	China	2014-02-01	2014	MN103643	MN100652	MN099480	MN100210	MN100348	MN100487	MN100781	MN101031	Y	Y	Y	Y	Y	Y	Y	Y	G57
A/chicken/China/E2901/2014	Chicken	China	China	2014-02-01	2014	MN103682	MN100689	MN099518	MN100249	MN100387	MN100526	MN100820	MN101070	Y	Y	Y	Y	Y	Y	Y	Y	G57
A/chicken/China/E3005/2014	Chicken	China	China	2014-02-01	2014	MN103683	MN100690	MN099519	MN100250	MN100388	MN100527	MN100821	MN101071	Y	Y	Y	Y	Y	Y	Y	Y	G57
A/chicken/China/E3073/2014	Chicken	China	China	2014-02-01	2014	MN103684	MN100691	MN099520	MN100251	MN100389	MN100528	MN100822	MN101072	Y	Y	Y	Y	Y	Y	Y	Y	G57
A/chicken/China/E3135/2014	Chicken	China	China	2014-02-01	2014	MN103685	MN100692	MN099521	MN100252	MN100390	MN100529	MN100823	MN101073	Y	Y	Y	Y	Y	Y	Y	Y	G57
A/chicken/China/E3555/2014	Chicken	China	China	2014-02-01	2014	MN103687	MN100693	MN099523	MN100254	MN100392	MN100531	MN100825	MN101075	Y	Y	Y	Y	Y	Y	Y	Y	G57
A/chicken/China/E3595/2014	Chicken	China	China	2014-02-01	2014	MN103688	MN100694	MN099524	MN100255	MN100393	MN100532	MN100826	MN101076	Y	Y	Y	Y	Y	Y	Y	Y	G57
A/chicken/China/E3653/2014	Chicken	China	China	2014-02-01	2014	MN103689	MN100695	MN099525	MN100256	MN100394	MN100533	MN100827	MN101077	Y	Y	Y	Y	Y	Y	Y	Y	G57
A/chicken/China/E592/2014	Chicken	China	China	2014-02-01	2014	MN103645	MN100654	MN099482	MN100212	MN100350	MN100489	MN100783	MN101033	Y	Y	Y	Y	Y	Y	Y	Y	G57
A/chicken/China/E620/2014	Chicken	China	China	2014-02-01	2014	MN103646	MN100655	MN099483	MN100213	MN100351	MN100490	MN100784	MN101034	Y	Y	Y	Y	Y	Y	Y	Y	G57
A/chicken/China/E714/2014	Chicken	China	China	2014-02-01	2014	MN103648	MN100657	MN099485	MN100215	MN100353	MN100492	MN100786	MN101036	Y	Y	Y	Y	Y	Y	Y	Y	G57
A/chicken/China/E722/2014	Chicken	China	China	2014-02-01	2014	MN103649	MN100658	MN099486	MN100216	MN100354	MN100493	MN100787	MN101037	Y	Y	Y	Y	Y	Y	Y	Y	G57
A/chicken/China/E743/2014	Chicken	China	China	2014-02-01	2014	MN103651	MN100660	MN099488	MN100218	MN100356	MN100495	MN100789	MN101039	Y	Y	Y	Y	Y	Y	Y	Y	G57
A/chicken/China/E751/2014	Chicken	China	China	2014-02-01	2014	MN103652	MN100661	MN099489	MN100219	MN100357	MN100496	MN100790	MN101040	Y	Y	Y	Y	Y	Y	Y	Y	G57
A/chicken/China/E780/2014	Chicken	China	China	2014-02-01	2014	MN103653	MN100662	MN099490	MN100220	MN100358	MN100497	MN100791	MN101041	Y	Y	Y	Y	Y	Y	Y	Y	G57
A/chicken/China/E851/2014	Chicken	China	China	2014-02-01	2014	MN103654	MN100663	MN099491	MN100221	MN100359	MN100498	MN100792	MN101042	Y	Y	Y	Y	Y	Y	Y	Y	G57
A/chicken/China/E907/2014	Chicken	China	China	2014-02-01	2014	MN103655	MN100664	MN099492	MN100222	MN100360	MN100499	MN100793	MN101043	Y	Y	Y	Y	Y	Y	Y	Y	G57
A/chicken/China/E911/2014	Chicken	China	China	2014-02-01	2014	MN103656	MN100665	MN099493	MN100223	MN100361	MN100500	MN100794	MN101044	Y	Y	Y	Y	Y	Y	Y	Y	G57
A/chicken/China/F1132/2015	Chicken	China	China	2015-02-01	2015	MN103700	MN100706	MN099536	MN100267	MN100405	MN100544	MN100838	MN101088		Y	Y	Y	Y	Y	Y	Y
A/chicken/China/F1255/2015	Chicken	China	China	2015-02-01	2015	MN103702	MN100708	MN099538	MN100269	MN100407	MN100546	MN100840	MN101090	Y	Y	Y	Y	Y	Y	Y	Y	G57
A/chicken/China/F1298/2015	Chicken	China	China	2015-02-01	2015	MN103703	MN100709	MN099539	MN100270	MN100408	MN100547	MN100841	MN101091	Y	Y	Y	Y	Y	Y	Y	Y	G57
A/chicken/China/F1303/2015	Chicken	China	China	2015-02-01	2015	MN103704	MN100710	MN099540	MN100271	MN100409	MN100548	MN100842	MN101092	Y	Y	Y	Y	Y	Y	Y	Y	G57
A/chicken/China/F1310/2015	Chicken	China	China	2015-02-01	2015	MN103705	MN100711	MN099541	MN100272	MN100410	MN100549	MN100843	MN101093	Y	Y	Y	Y	Y	Y	Y	Y	G57
A/chicken/China/F1370/2015	Chicken	China	China	2015-02-01	2015	MN103706	MN100712	MN099542	MN100273	MN100411	MN100550	MN100844	MN101094	Y	Y	Y	Y	Y	Y	Y	Y	G57
A/chicken/China/F1650/2015	Chicken	China	China	2015-02-01	2015	MN103707	MN100713	MN099543	MN100274	MN100412	MN100551	MN100845	MN101095	Y	Y	Y	Y	Y	Y	Y	Y	G57
A/chicken/China/F202/2015	Chicken	China	China	2015-02-01	2015	MN103690	MN100696	MN099526	MN100257	MN100395	MN100534	MN100828	MN101078	Y	Y	Y	Y	Y	Y	Y	Y	G57
A/chicken/China/F2170/2015	Chicken	China	China	2015-02-01	2015	MN103709	MN100715	MN099545	MN100275	MN100414	MN100553	MN100847	MN101097	Y	Y	Y	Y	Y	Y	Y	Y	G57
A/chicken/China/F2219/2015	Chicken	China	China	2015-02-01	2015	MN103710	MN100716	MN099546	MN100276	MN100415	MN100554	MN100848	MN101098	Y	Y	Y	Y	Y	Y	Y	Y	G57
A/chicken/China/F242/2015	Chicken	China	China	2015-02-01	2015	MN103691	MN100697	MN099527	MN100258	MN100396	MN100535	MN100829	MN101079	Y	Y	Y	Y	Y	Y	Y	Y	G57
A/chicken/China/F282/2015	Chicken	China	China	2015-02-01	2015	MN103692	MN100698	MN099528	MN100259	MN100397	MN100536	MN100830	MN101080	Y	Y	Y	Y	Y	Y	Y	Y	G57
A/chicken/China/F2991/2015	Chicken	China	China	2015-02-01	2015	MN103711	MN100717	MN099547	MN100277	MN100416	MN100555	MN100849	MN101099	Y	Y	Y	Y	Y	Y	Y	Y	G57
A/chicken/China/F344/2015	Chicken	China	China	2015-02-01	2015	MN103693	MN100699	MN099529	MN100260	MN100398	MN100537	MN100831	MN101081	Y	Y	Y	Y	Y	Y	Y	Y	G57
A/chicken/China/F345/2015	Chicken	China	China	2015-02-01	2015	MN103694	MN100700	MN099530	MN100261	MN100399	MN100538	MN100832	MN101082	Y	Y	Y	Y	Y	Y	Y	Y	G57
A/chicken/China/F4012/2015	Chicken	China	China	2015-02-01	2015	MN103713	MN100719	MN099549	MN100279	MN100418	MN100557	MN100851	MN101101	Y	Y	Y	Y	Y	Y	Y	Y	G57
A/chicken/China/F4129/2015	Chicken	China	China	2015-02-01	2015	MN103714	MN100720	MN099550	MN100280	MN100419	MN100558	MN100852	MN101102	Y	Y	Y	Y	Y	Y	Y	Y	G57
A/chicken/China/F4198/2015	Chicken	China	China	2015-02-01	2015	MN103715	MN100721	MN099551	MN100281	MN100420	MN100559	MN100853	MN101103	Y	Y	Y	Y	Y	Y	Y	Y	G57
A/chicken/China/F598/2015	Chicken	China	China	2015-02-01	2015	MN103695	MN100701	MN099531	MN100262	MN100400	MN100539	MN100833	MN101083	Y	Y	Y	Y	Y	Y	Y	Y	G57
A/chicken/China/F949/2015	Chicken	China	China	2015-02-01	2015	MN103697	MN100703	MN099533	MN100264	MN100402	MN100541	MN100835	MN101085	Y	Y	Y	Y	Y	Y	Y	Y	G57
A/chicken/China/F998/2015	Chicken	China	China	2015-02-01	2015	MN103698	MN100704	MN099534	MN100265	MN100403	MN100542	MN100836	MN101086	Y	Y	Y	Y	Y	Y	Y	Y	G57
A/chicken/China/FX04/2012	Chicken	China	China	2012-12-22	2012	MK979312	MK979314	MK979309	MK979310	MK979311	MK979313	MK979315	MK979316	Y	Y	Y	Y	Y	Y	Y	Y	G57
A/chicken/China/G1435/2016	Chicken	China	China	2016-02-01	2016	MN103720	MN100726	MN099556	MN100285	MN100425	MN100564	MN100858	MN101108	Y	Y	Y	Y	Y	Y	Y	Y	G57
A/chicken/China/G1451/2016	Chicken	China	China	2016-02-01	2016	MN103722	MN100728	MN099558	MN100287	MN100427	MN100566	MN100859	MN101110	Y	Y	Y	Y	Y	Y	Y	Y	G57
A/chicken/China/G236/2016	Chicken	China	China	2016-02-01	2016	MN103719	MN100725	MN099555	MN100284	MN100424	MN100563	MN100857	MN101107	Y	Y	Y	Y	Y	Y	Y	Y	G57
A/chicken/China/G328/2016	Chicken	China	China	2016-02-01	2016	MN103724	MN100729	MN099560	MN100289	MN100429	MN100568	MN100861	MN101112	Y	Y	Y	Y	Y	Y	Y	Y	G57
A/chicken/China/G46/2016	Chicken	China	China	2016-02-01	2016	MN103727	MN100731	MN099563	MN100292	MN100431	MN100571	MN100864	MN101115	Y	Y	Y	Y	Y	Y	Y	Y	G57
A/chicken/China/G591/2016	Chicken	China	China	2016-02-01	2016	MN103729	MN100733	MN099565	MN100294	MN100432	MN100572	MN100866	MN101117	Y	Y	Y	Y	Y	Y	Y	Y	G57
A/chicken/China/G705/2016	Chicken	China	China	2016-02-01	2016	MN103718	MN100724	MN099554	MN100283	MN100423	MN100562	MN100856	MN101106	Y	Y	Y	Y	Y	Y	Y	Y	G57
A/chicken/China/G755/2016	Chicken	China	China	2016-02-01	2016	MN103717	MN100723	MN099553	MN100282	MN100422	MN100561	MN100855	MN101105	Y	Y	Y	Y	Y	Y	Y	Y	G57
A/chicken/China/G861/2016	Chicken	China	China	2016-02-01	2016	MN103726	MN100730	MN099562	MN100291	MN100433	MN100570	MN100863	MN101114	Y	Y	Y	Y	Y	Y	Y	Y	G57
A/chicken/China/Guangxi1/2000	Chicken	China	China	2000-03-20	2000	DQ485208	DQ485210	DQ485205	DQ485206	DQ485207	DQ485209	DQ485211	DQ485212
A/chicken/China/Guangxi14/2000	Chicken	China	China	2000-11-13	2000	DQ485216	DQ485218	DQ485213	DQ485214	DQ485215	DQ485217	DQ485219	DQ485220
A/chicken/China/Guangxi17/2000	Chicken	Guangxi	South_China	2000-11-20	2000	DQ485224	DQ485226	DQ485221	DQ485222	DQ485223	DQ485225	DQ485227	DQ485228
A/chicken/China/H1027/2017	Chicken	China	China	2017-02-01	2017	MN103740	MN100744	MN099576	MN100305	MN100444	MN100583	MN100871	MN101128	Y	Y	Y	Y	Y	Y	Y	Y	G57
A/chicken/China/H1072/2017	Chicken	China	China	2017-02-01	2017	MN103733	MN100739	MN099571	MN100300	MN100439	MN100578	MN100876	MN101123	Y	Y	Y	Y	Y	Y	Y	Y	G57
A/chicken/China/H1114/2017	Chicken	China	China	2017-02-01	2017	MN103734	MN100738	MN099570	MN100299	MN100438	MN100577	MN100877	MN101122	Y	Y	Y	Y	Y	Y	Y	Y	G57
A/chicken/China/H1258/2017	Chicken	China	China	2017-02-01	2017	MN103739	MN100743	MN099575	MN100304	MN100443	MN100582	MN100872	MN101127	Y	Y	Y	Y	Y	Y	Y	Y	G57
A/chicken/China/H1301/2017	Chicken	China	China	2017-02-01	2017	MN103735	MN100737	MN099569	MN100298	MN100437	MN100576	MN100874	MN101121	Y	Y	Y	Y	Y	Y	Y	Y	G57
A/chicken/China/H1517/2017	Chicken	China	China	2017-02-01	2017	MN103736	MN100736	MN099568	MN100297	MN100436	MN100575	MN100878	MN101120	Y	Y	Y	Y	Y	Y	Y	Y	G57
A/chicken/China/H1620/2017	Chicken	China	China	2017-02-01	2017	MN103737	MN100735	MN099567	MN100296	MN100435	MN100574	MN100875	MN101119	Y	Y	Y	Y	Y	Y	Y	Y	G57
A/chicken/China/H630/2017	Chicken	China	China	2017-02-01	2017	MN103731	MN100741	MN099573	MN100302	MN100441	MN100580	MN100868	MN101125	Y	Y	Y	Y	Y	Y	Y	Y	G57
A/chicken/China/H634/2017	Chicken	China	China	2017-02-01	2017	MN103738	MN100734	MN099566	MN100295	MN100434	MN100573	MN100869	MN101118	Y	Y	Y	Y	Y	Y	Y	Y	G57
A/chicken/China/H938/2017	Chicken	China	China	2017-02-01	2017	MN103732	MN100740	MN099572	MN100301	MN100440	MN100579	MN100870	MN101124	Y	Y	Y	Y	Y	Y	Y	Y	G57
A/chicken/China/H96/2017	Chicken	China	China	2017-02-01	2017	MN103730	MN100742	MN099574	MN100303	MN100442	MN100581	MN100867	MN101126	Y	Y	Y	Y	Y	Y	Y	Y	G57
A/chicken/China/Laihang/2014	Chicken	China	China	2014-12-12	2014	MK072969	MK072971	MK072966	MK072967	MK072968	MK072970	MK072972	MK072973	Y	Y	Y	Y	Y	Y	Y	Y	G57
A/chicken/China/LF/2014	Chicken	China	China	2014-10-12	2014	MN880189	MN880191	MN880186	MN880187	MN880188	MN880190	MN880192	MN880193	Y	Y	Y	Y	Y	Y	Y	Y	G57
A/chicken/China/LN14/2014	Chicken	China	China	2014-10-09	2014	MK979320	MK979322	MK979317	MK979318	MK979319	MK979321	MK979323	MK979324	Y	Y	Y	Y	Y	Y	Y	Y	G57
A/chicken/China/LY04/2012	Chicken	China	China	2012-07-09	2012	MK979328	MK979330	MK979325	MK979326	MK979327	MK979329	MK979331	MK979332	Y	Y	Y	Y	Y	Y	Y	Y	G57
A/chicken/China/NN1/2011	Chicken	China	China	2011-01-15	2011	MN866023	MN866025	MN866020	MN866021	MN866022	MN866024	MN866026	MN866027	Y	Y	Y	Y	Y	Y	Y
A/chicken/China/NN2/2011	Chicken	China	China	2011-11-10	2011	MN866031	MN866033	MN866028	MN866029	MN866030	MN866032	MN866034	MN866035	Y			Y		Y	Y
A/chicken/China/PJ03/2012	Chicken	China	China	2012-05-05	2012	MK979336	MK979338	MK979333	MK979334	MK979335	MK979337	MK979339	MK979340	Y	Y	Y	Y	Y	Y	Y	Y	G57
A/chicken/China/ShangDong/2018	Chicken	China	China	2018-05-15	2018	MK367638	MK367640	MK367635	MK367636	MK367637	MK367639	MK367641	MK367642	Y	Y	Y	Y	Y	Y	Y	Y	G57
A/chicken/China/SN02/2012	Chicken	China	China	2012-07-09	2012	MK979344	MK979346	MK979341	MK979342	MK979343	MK979345	MK979347	MK979348	Y	Y	Y	Y	Y	Y	Y	Y	G57
A/chicken/China/SY03/2012	Chicken	China	China	2012-07-09	2012	MK979352	MK979354	MK979349	MK979350	MK979351	MK979353	MK979355	MK979356	Y	Y	Y	Y	Y	Y	Y	Y	G57
A/chicken/China/SZ02/2012	Chicken	China	China	2012-04-15	2012	MK979360	MK979362	MK979357	MK979358	MK979359	MK979361	MK979363	MK979364	Y	Y	Y	Y	Y	Y	Y	Y	G57
A/chicken/China/TL01/2012	Chicken	China	China	2012-04-15	2012	MK979296	MK979298	MK979293	MK979294	MK979295	MK979297	MK979299	MK979300	Y	Y	Y	Y	Y	Y	Y	Y	G57
A/chicken/Chongqing/8.31_RCTYH002-O/2018	Chicken	Chongqing	Southwest_China	2018-08-31	2018	MW102584	MW102586	MW102581	MW102582	MW102583	MW102585	MW102587	MW102588	Y	Y	Y	Y	Y	Y	Y	Y	G57
A/chicken/Chongqing/8.31_RCTYH003-O/2018	Chicken	Chongqing	Southwest_China	2018-08-31	2018	MW102592	MW102594	MW102589	MW102590	MW102591	MW102593	MW102595	MW102596	Y	Y	Y	Y	Y	Y	Y	Y	G57
A/chicken/Chongqing/8.31_RCTYH005-O/2018	Chicken	Chongqing	Southwest_China	2018-08-31	2018	MW102600	MW102602	MW102597	MW102598	MW102599	MW102601	MW102603	MW102604	Y	Y	Y	Y	Y	Y	Y	Y	G57
A/chicken/Chongqing/8.31_RCTYH006-O/2018	Chicken	Chongqing	Southwest_China	2018-08-31	2018	MW102608	MW102610	MW102605	MW102606	MW102607	MW102609	MW102611	MW102612	Y	Y	Y	Y	Y	Y	Y	Y	G57
A/chicken/Chongqing/8.31_RCTYH008-O/2018	Chicken	Chongqing	Southwest_China	2018-08-31	2018	MW097903	MW100263	MW095011	MW095951	MW096871	MW099218	MW101357	MW102293	Y	Y	Y	Y	Y	Y	Y	Y	G57
A/chicken/Chongqing/8.31_RCTYH011-O/2018	Chicken	Chongqing	Southwest_China	2018-08-31	2018	EPL1820720	EPL1823080	EPL1816525	EPL1818768	EPL1819688	EPL1822035	EPL1824173	EPL1825109	Y	Y	Y	Y	Y	Y	Y	Y	G57
A/chicken/Chongqing/8.31_RCTYH014-O/2018	Chicken	Chongqing	Southwest_China	2018-08-31	2018	MW102616	MW102618	MW102613	MW102614	MW102615	MW102617	MW102619	MW102620	Y	Y	Y	Y	Y	Y	Y	Y	G57
A/chicken/Chongqing/8.31_RCTYH017-O/2018	Chicken	Chongqing	Southwest_China	2018-08-31	2018	MW102624	MW102626	MW102621	MW102622	MW102623	MW102625	MW102627	MW102628	Y	Y	Y	Y	Y	Y	Y	Y	G57
A/chicken/Chongqing/8.31_RCTYH018-O/2018	Chicken	Chongqing	Southwest_China	2018-08-31	2018	MW102632	MW102634	MW102629	MW102630	MW102631	MW102633	MW102635	MW102636	Y	Y	Y	Y	Y	Y	Y	Y	G57
A/chicken/Chongqing/9.28_RCTYH012-C/2018	Chicken	Chongqing	Southwest_China	2018-09-28	2018	MW102640	MW102642	MW102637	MW102638	MW102639	MW102641	MW102643	MW102644	Y	Y	Y	Y	Y	Y	Y	Y	G57
A/chicken/Chongqing/9.28_RCTYH012-O/2018	Chicken	Chongqing	Southwest_China	2018-09-28	2018	MW102648	MW102650	MW102645	MW102646	MW102647	MW102649	MW102651	MW102652	Y	Y	Y	Y	Y	Y	Y	Y	G57
A/chicken/Chongqing/9.28_RCTYH013-C/2018	Chicken	Chongqing	Southwest_China	2018-09-28	2018	MW102656	MW102658	MW102653	MW102654	MW102655	MW102657	MW102659	MW102660	Y	Y	Y	Y	Y	Y	Y	Y	G57
A/chicken/Chongqing/9.28_RCTYH013-O/2018	Chicken	Chongqing	Southwest_China	2018-09-28	2018	MW102664	MW102666	MW102661	MW102662	MW102663	MW102665	MW102667	MW102668	Y	Y	Y	Y	Y	Y	Y	Y	G57
A/chicken/Chongqing/9.28_RCTYH015-C/2018	Chicken	Chongqing	Southwest_China	2018-09-28	2018	MW102672	MW102674	MW102669	MW102670	MW102671	MW102673	MW102675	MW102676	Y	Y	Y	Y	Y	Y	Y	Y	G57
A/chicken/Chongqing/9.28_RCTYH016-C/2018	Chicken	Chongqing	Southwest_China	2018-09-28	2018	MW097893	MW100253	MW095001	MW095941	MW096861	MW099208	MW101347	MW102284	Y	Y	Y	Y	Y	Y	Y	Y	G57
A/chicken/Chongqing/9.28_RCTYH020-C/2018	Chicken	Chongqing	Southwest_China	2018-09-28	2018	MW102680	MW102682	MW102677	MW102678	MW102679	MW102681	MW102683	MW102684	Y	Y	Y	Y	Y	Y	Y	Y	G57
A/chicken/Chongqing/C1258/2011	Chicken	Chongqing	Southwest_China	2011-03-20	2011	KM113241	KM113239	KM113234	KM113235	KM113236	KM113238	KM113240	KM113237	Y	Y	Y	Y	Y	Y	Y	Y	G57
A/chicken/Chongqing/C2093/2013	Chicken	Chongqing	Southwest_China	2013-05-12	2013	KM113217	KM113215	KM113210	KM113211	KM113212	KM113214	KM113216	KM113213	Y	Y			Y	Y	Y	Y
A/chicken/Dawang/1/2011	Chicken	Hebei	North_China	2011-01-31	2011	EPL390545	EPL390577	EPL390496	EPL390510	EPL390524	EPL390561	EPL390593	EPL390609	Y	Y	Y	Y	Y	Y	Y	Y	G57
A/chicken/Daye/DY0602/2017	Chicken	Hubei	Central_China	2017-03-13	2017	MF794999	MF795001	MF795006	MF795005	MF795004	MF795002	MF795000	MF795003	Y	Y	Y	Y	Y	Y	Y	Y	G57
A/chicken/Dongguan/1674/2014	Chicken	Guangdong	South_China	2014-02-21	2014	KP416446	KP416448	KP416443	KP416444	KP416445	KP416447	KP416449	KP416450	Y	Y	Y	Y	Y	Y	Y	Y	G57
A/chicken/Dongguan/2309/2013	Chicken	Guangdong	South_China	2013-12-13	2013	KP414477	KP414479	KP414474	KP414475	KP414476	KP414478	KP414480	KP414481	Y	Y	Y	Y	Y	Y	Y	Y	G57
A/chicken/Dongguan/2701/2013	Chicken	Guangdong	South_China	2013-12-18	2013	KP414517	KP414519	KP414514	KP414515	KP414516	KP414518	KP414520	KP414521	Y	Y	Y	Y	Y	Y	Y	Y	G57
A/chicken/Dongguan/2754/2013	Chicken	Guangdong	South_China	2013-12-18	2013	KP414525	KP414527	KP414522	KP414523	KP414524	KP414526	KP414528	KP414529	Y	Y	Y	Y	Y	Y	Y	Y	G57
A/chicken/Dongguan/2827/2013	Chicken	Guangdong	South_China	2013-12-18	2013	KP414533	KP414535	KP414530	KP414531	KP414532	KP414534	KP414536	KP414537	Y	Y	Y	Y	Y	Y	Y	Y	G57
A/chicken/Dongguan/2900/2013	Chicken	Guangdong	South_China	2013-12-18	2013	KP414549	KP414551	KP414546	KP414547	KP414548	KP414550	KP414552	KP414553	Y	Y	Y	Y	Y	Y	Y	Y	G57
A/chicken/Dongguan/2977/2013	Chicken	Guangdong	South_China	2013-12-18	2013	EPL583614	EPL583616	EPL583612	EPL583613	EPL577129	EPL583615	EPL583617	EPL583618	Y	Y	Y	Y	Y	Y	Y	Y	G57
A/chicken/Dongguan/3056/2013	Chicken	Guangdong	South_China	2013-12-18	2013	KP414565	KP414567	KP414562	KP414563	KP414564	KP414566	KP414568	KP414569	Y	Y	Y	Y	Y	Y	Y	Y	G57
A/chicken/Dongguan/3073/2013	Chicken	Guangdong	South_China	2013-12-18	2013	EPL583628	EPL583630	EPL583626	EPL583627	EPL577130	EPL583629	EPL583631	EPL583632	Y	Y	Y	Y	Y	Y	Y	Y	G57
A/chicken/Dongguan/3186/2013	Chicken	Guangdong	South_China	2013-12-18	2013	KP414581	KP414583	KP414578	KP414579	KP414580	KP414582	KP414584	KP414585	Y	Y	Y	Y	Y	Y	Y	Y	G57
A/chicken/Dongguan/3225/2013	Chicken	Guangdong	South_China	2013-12-18	2013	EPL581658	EPL581660	EPL581654	EPL581657	EPL576716	EPL581659	EPL581661	EPL581662	Y	Y	Y	Y	Y	Y	Y	Y	G57
A/chicken/Dongguan/3250/2013	Chicken	Guangdong	South_China	2013-12-18	2013	KP414694	KP414696	KP414691	KP414692	KP414693	KP414695	KP414697	KP414698	Y	Y	Y	Y	Y	Y	Y	Y	G57
A/chicken/Dongguan/3315/2013	Chicken	Guangdong	South_China	2013-12-18	2013	KP414589	KP414591	KP414586	KP414587	KP414588	KP414590	KP414592	KP414593	Y	Y	Y	Y	Y	Y	Y	Y	G57
A/chicken/Dongguan/3355/2013	Chicken	Guangdong	South_China	2013-12-18	2013	EPL583649	EPL583651	EPL583647	EPL583648	EPL577133	EPL583650	EPL583652	EPL583653	Y	Y	Y	Y	Y	Y	Y	Y	G57
A/chicken/Dongguan/3409/2013	Chicken	Guangdong	South_China	2013-12-19	2013	KP414605	KP414607	KP414602	KP414603	KP414604	KP414606	KP414608	KP414609	Y	Y	Y	Y	Y	Y	Y	Y	G57
A/chicken/Dongguan/3550/2013	Chicken	Guangdong	South_China	2013-12-19	2013	KP414613	KP414615	KP414610	KP414611	KP414612	KP414614	KP414616	KP414617	Y	Y	Y	Y	Y	Y	Y	Y	G57
A/chicken/Dongguan/3562/2013	Chicken	Guangdong	South_China	2013-12-19	2013	KP414621	KP414623	KP414618	KP414619	KP414620	KP414622	KP414624	KP414625	Y	Y	Y	Y	Y	Y	Y	Y	G57
A/chicken/Dongguan/3839/2013	Chicken	Guangdong	South_China	2013-12-19	2013	KP414637	KP414639	KP414634	KP414635	KP414636	KP414638	KP414640	KP414641	Y	Y	Y	Y	Y	Y	Y	Y	G57
A/chicken/Dongguan/3964/2013	Chicken	Guangdong	South_China	2013-12-19	2013	KP414645	KP414647	KP414642	KP414643	KP414644	KP414646	KP414648	KP414649	Y	Y	Y	Y	Y	Y	Y	Y	G57
A/chicken/Dongguan/4068/2013	Chicken	Guangdong	South_China	2013-12-19	2013	EPL583698	EPL583700	EPL583696	EPL583697	EPL577140	EPL583699	EPL583701	EPL583702	Y	Y	Y	Y	Y	Y	Y	Y	G57
A/chicken/Dongguan/4189/2013	Chicken	Guangdong	South_China	2013-12-19	2013	KP414669	KP414671	KP414666	KP414667	KP414668	KP414670	KP414672	KP414673	Y	Y	Y	Y	Y	Y	Y	Y	G57
A/chicken/Dongguan/4231/2013	Chicken	Guangdong	South_China	2013-12-19	2013	EPL583718	EPL583720	EPL583716	EPL583717	EPL577143	EPL583719	EPL583721	EPL583722	Y	Y	Y	Y	Y	Y	Y	Y	G57
A/chicken/Dubai/09vir3771-3/2008	Chicken	United_Arab_Emirates	United_Arab_Emirates	2008-01-01	2008	EPL301599	EPL301598	EPL301596	EPL301597	EPL301595	EPL301592	EPL301594	EPL301593							Y
A/chicken/Dubai/338/2001	Chicken	United_Arab_Emirates	United_Arab_Emirates	2001-01-01	2001	EPL110304	EPL110318	EPL110402	EPL110349	EPL110388	EPL110332	EPL110286	EPL110370							Y
A/chicken/Dubai/339/2001	Chicken	United_Arab_Emirates	United_Arab_Emirates	2001-06-15	2001	KF188352	KF188354	KF188349	KF188350	KF188351	KF188353	KF188355	KF188356							Y
A/chicken/Dubai/383/2002	Chicken	United_Arab_Emirates	United_Arab_Emirates	2002-01-01	2002	EPL110308	EPL110322	EPL110406	EPL110355	EPL110392	EPL110336	EPL110292	EPL110376							Y
A/chicken/Dubai/463/2003	Chicken	United_Arab_Emirates	United_Arab_Emirates	2003-01-01	2003	EPL110310	EPL110324	EPL110408	EPL110358	EPL110394	EPL110338	EPL110295	EPL110379							Y
A/chicken/Dubai/D2506.A/2015	Chicken	United_Arab_Emirates	United_Arab_Emirates	2015-11-27	2015	EPL778481	EPL778483	EPL778478	EPL778479	EPL778480	EPL778482	EPL778485	EPL778486							Y
A/chicken/East_Java/AP41/2018	Chicken	Indonesia	Indonesia	2018-05-31	2018	EPL1493831	EPL1493833	EPL1493828	EPL1493829	EPL1493830	EPL1493832	EPL1493834	EPL1493835	Y			Y	Y	Y	Y	Y
A/chicken/East_Java/AP42/2018	Chicken	Indonesia	Indonesia	2018-05-31	2018	EPL1493839	EPL1493841	EPL1493836	EPL1493837	EPL1493838	EPL1493840	EPL1493842	EPL1493843	Y			Y	Y	Y	Y	Y
A/chicken/East_Java/Spg147/2018	Chicken	Indonesia	Indonesia	2018-02-20	2018	EPL1324896	EPL1324898	EPL1324893	EPL1324894	EPL1324895	EPL1324897	EPL1324899	EPL1324900	Y		Y	Y	Y	Y	Y	Y
A/chicken/East_Java/Spg261/2019	Chicken	Indonesia	Indonesia	2019-02-21	2019	EPL1647350	EPL1647352	EPL1647347	EPL1647348	EPL1647349	EPL1647351	EPL1647353	EPL1647354	Y			Y	Y	Y	Y	Y
A/chicken/Eastern_China/SDKD1/2015	Chicken	China	China	2015-12-16	2015	EPL1800494	EPL1800496	EPL1800491	EPL1800492	EPL1800493	EPL1800495	EPL1800497	EPL1800498	Y	Y	Y	Y	Y	Y	Y	Y	G57
A/chicken/Egypt/11vir4453-132/VRLCU/2011	Chicken	Egypt	Egypt	2011-01-01	2011	EPL355392	EPL355394	EPL355399	EPL355398	EPL355397	EPL355395	EPL355393	EPL355396							Y
A/chicken/Egypt/11vir4453-272/2011	Chicken	Egypt	Egypt	2011-03-05	2011	EPL355090	EPL355089	EPL355087	EPL355088	EPL355086	EPL355083	EPL355085	EPL355084							Y
A/chicken/Egypt/11vir4453-273/2011	Chicken	Egypt	Egypt	2011-03-05	2011	EPL355098	EPL355097	EPL355095	EPL355096	EPL355094	EPL355091	EPL355093	EPL355092							Y
A/chicken/Egypt/11vir4453-274/2011	Chicken	Egypt	Egypt	2011-03-05	2011	EPL355384	EPL355386	EPL355391	EPL355390	EPL355389	EPL355387	EPL355385	EPL355388							Y
A/chicken/Egypt/11vir4453-275/2011	Chicken	Egypt	Egypt	2011-03-05	2011	EPL355106	EPL355105	EPL355103	EPL355104	EPL355102	EPL355099	EPL355101	EPL355100							Y
A/chicken/Egypt/11vir4453-276/2010	Chicken	Egypt	Egypt	2010-12-09	2010	EPL355114	EPL355113	EPL355111	EPL355112	EPL355110	EPL355107	EPL355109	EPL355108							Y
A/chicken/Egypt/11vir4453-280/2011	Chicken	Egypt	Egypt	2011-03-05	2011	EPL355122	EPL355121	EPL355119	EPL355120	EPL355118	EPL355115	EPL355117	EPL355116							Y
A/Chicken/Egypt/374V/2016	Chicken	Egypt	Egypt	2016-04-12	2016	EPL1086373	EPL1086375	EPL1086370	EPL1086371	EPL1086372	EPL1086374	EPL1086376	EPL1086377							Y
A/chicken/Egypt/A14733/2017	Chicken	Egypt	Egypt	2017-11-08	2017	ON374801	ON374803	ON374798	ON374799	ON374800	ON374802	ON374804	ON374805							Y
A/chicken/EGYPT/A15043/2018	Chicken	Egypt	Egypt	2018-01-15	2018	ON374745	ON374747	ON374742	ON374743	ON374744	ON374746	ON374748	ON374749							Y
A/chicken/EGYPT/A15066/2018	Chicken	Egypt	Egypt	2018-01-15	2018	ON373995	ON373997	ON373992	ON373993	ON373994	ON373996	ON373998	ON373999							Y
A/chicken/EGYPT/A15076/2018	Chicken	Egypt	Egypt	2018-01-15	2018	ON374721	ON374723	ON374718	ON374719	ON374720	ON374722	ON374724	ON374725							Y
A/chicken/EGYPT/A15573/2018	Chicken	Egypt	Egypt	2018-05-14	2018	ON374870	ON374872	ON374867	ON374868	ON374869	ON374871	ON374873	ON374874							Y
A/chicken/EGYPT/A15582/2018	Chicken	Egypt	Egypt	2018-05-14	2018	ON374011	ON374013	ON374008	ON374009	ON374010	ON374012	ON374014	ON374015							Y
A/chicken/EGYPT/A15659/2018	Chicken	Egypt	Egypt	2018-06-18	2018	ON374019	ON374021	ON374016	ON374017	ON374018	ON374020	ON374022	ON374023							Y
A/chicken/EGYPT/A15660/2018	Chicken	Egypt	Egypt	2018-06-18	2018	ON374003	ON374005	ON374000	ON374001	ON374002	ON374004	ON374006	ON374007							Y
A/chicken/EGYPT/A15669/2018	Chicken	Egypt	Egypt	2018-06-18	2018	ON374809	ON374811	ON374806	ON374807	ON374808	ON374810	ON374812	ON374813							Y
A/chicken/EGYPT/A15799/2018	Chicken	Egypt	Egypt	2018-07-10	2018	ON374737	ON374739	ON374734	ON374735	ON374736	ON374738	ON374740	ON374741							Y
A/chicken/EGYPT/A15801/2018	Chicken	Egypt	Egypt	2018-07-10	2018	ON374561	ON374563	ON374558	ON374559	ON374560	ON374562	ON374564	ON374565							Y
A/chicken/EGYPT/A15802/2018	Chicken	Egypt	Egypt	2018-07-10	2018	ON374854	ON374856	ON374851	ON374852	ON374853	ON374855	ON374857	ON374858							Y
A/chicken/EGYPT/A15803/2018	Chicken	Egypt	Egypt	2018-07-10	2018	ON374545	ON374547	ON374542	ON374543	ON374544	ON374546	ON374548	ON374549							Y
A/chicken/Egypt/A16777/2019	Chicken	Egypt	Egypt	2019-02-27	2019	MT261597	MT261593	MT261594	MT261599	MT261598	MT261595	MT261596	MT261592							Y
A/chicken/Egypt/A17969/2019	Chicken	Egypt	Egypt	2019-11-23	2019	MW137975	MW137974	MW137971	MW137972	MW137970	MW137969	MW137973	MW137976							Y
A/chicken/Egypt/A18495/2020	Chicken	Egypt	Egypt	2020-03-31	2020	ON374537	ON374539	ON374534	ON374535	ON374536	ON374538	ON374540	ON374541							Y
A/chicken/Egypt/A18496/2020	Chicken	Egypt	Egypt	2020-03-31	2020	ON374769	ON374771	ON374766	ON374767	ON374768	ON374770	ON374772	ON374773							Y
A/chicken/Egypt/A18497/2020	Chicken	Egypt	Egypt	2020-03-31	2020	ON374481	ON374483	ON374478	ON374479	ON374480	ON374482	ON374484	ON374485							Y
A/chicken/Egypt/A18498/2020	Chicken	Egypt	Egypt	2020-03-31	2020	ON374705	ON374707	ON374702	ON374703	ON374704	ON374706	ON374708	ON374709							Y
A/chicken/Egypt/A18503/2020	Chicken	Egypt	Egypt	2020-03-31	2020	ON374753	ON374755	ON374750	ON374751	ON374752	ON374754	ON374756	ON374757							Y
A/chicken/Egypt/A18504/2020	Chicken	Egypt	Egypt	2020-03-31	2020	ON374922	ON374924	ON374919	ON374920	ON374921	ON374923	ON374925	ON374926							Y
A/chicken/Egypt/A18505/2020	Chicken	Egypt	Egypt	2020-03-31	2020	ON374609	ON374611	ON374606	ON374607	ON374608	ON374610	ON374612	ON374613							Y
A/chicken/Egypt/A18507/2020	Chicken	Egypt	Egypt	2020-03-31	2020	ON374505	ON374507	ON374502	ON374503	ON374504	ON374506	ON374508	ON374509							Y
A/chicken/Egypt/A18605/2020	Chicken	Egypt	Egypt	2020-04-20	2020	ON374689	ON374691	ON374686	ON374687	ON374688	ON374690	ON374692	ON374693							Y
A/chicken/Egypt/A18607/2020	Chicken	Egypt	Egypt	2020-04-20	2020	ON374569	ON374571	ON374566	ON374567	ON374568	ON374570	ON374572	ON374573							Y
A/chicken/Egypt/A18610/2020	Chicken	Egypt	Egypt	2020-04-20	2020	ON374681	ON374683	ON374678	ON374679	ON374680	ON374682	ON374684	ON374685							Y
A/chicken/Egypt/A18716/2020	Chicken	Egypt	Egypt	2020-05-31	2020	ON374497	ON374499	ON374494	ON374495	ON374496	ON374498	ON374500	ON374501							Y
A/chicken/Egypt/A18717/2020	Chicken	Egypt	Egypt	2020-05-31	2020	ON374633	ON374635	ON374630	ON374631	ON374632	ON374634	ON374636	ON374637							Y
A/chicken/Egypt/A18720/2020	Chicken	Egypt	Egypt	2020-05-31	2020	ON374657	ON374659	ON374654	ON374655	ON374656	ON374658	ON374660	ON374661							Y
A/chicken/Egypt/A19165/2020	Chicken	Egypt	Egypt	2020-09-22	2020	ON374062	ON374064	ON374059	ON374060	ON374061	ON374063	ON374065	ON374066							Y
A/chicken/Egypt/A19244/2020	Chicken	Egypt	Egypt	2020-10-11	2020	ON374350	ON374352	ON374347	ON374348	ON374349	ON374351	ON374353	ON374354							Y
A/chicken/Egypt/A19245/2020	Chicken	Egypt	Egypt	2020-10-11	2020	ON374409	ON374411	ON374406	ON374407	ON374408	ON374410	ON374412	ON374413							Y
A/chicken/Egypt/A19246/2020	Chicken	Egypt	Egypt	2020-10-11	2020	ON374439	ON374441	ON374436	ON374437	ON374438	ON374440	ON374442	ON374443							Y
A/chicken/Egypt/A19610/2021	Chicken	Egypt	Egypt	2021-01-26	2021	ON374425	ON374427	ON374422	ON374423	ON374424	ON374426	ON374428	ON374429							Y
A/chicken/Egypt/A19618/2021	Chicken	Egypt	Egypt	2021-01-26	2021	ON374342	ON374344	ON374339	ON374340	ON374341	ON374343	ON374345	ON374346							Y
A/chicken/Egypt/A19669/2021	Chicken	Egypt	Egypt	2021-02-10	2021	ON374450	ON374452	ON374447	ON374448	ON374449	ON374451	ON374453	ON374454							Y
A/Chicken/Egypt/AR545/2018	Chicken	Egypt	Egypt	2018-03-05	2018	EPL1381413	EPL1420322	EPL1420327	EPL1420326	EPL1420325	EPL1420323	EPL1420321	EPL1420324							Y
A/chicken/Egypt/CL42/2013	Chicken	Egypt	Egypt	2013-04-20	2013	LC379966	LC379968	LC379963	LC379964	LC379965	LC379967	LC379969	LC379970							Y
A/chicken/Egypt/D13646A/2017	Chicken	Egypt	Egypt	2017-01-25	2017	EPL1575311	EPL1575342	EPL1575349	EPL1575321	EPL1575297	EPL1575317	EPL1575310	EPL1575282							Y
A/chicken/EGYPT/D15830D/2018	Chicken	Egypt	Egypt	2018-07-23	2018	ON374793	ON374795	ON374790	ON374791	ON374792	ON374794	ON374796	ON374797							Y
A/chicken/Egypt/D17949A/2019	Chicken	Egypt	Egypt	2019-11-23	2019	ON374761	ON374763	ON374758	ON374759	ON374760	ON374762	ON374764	ON374765							Y
A/chicken/Egypt/D17949B/2019	Chicken	Egypt	Egypt	2019-11-23	2019	MW137865	MW137864	MW137867	MW137861	MW137860	MW137866	MW137862	MW137863							Y
A/chicken/Egypt/D17949C/2019	Chicken	Egypt	Egypt	2019-11-23	2019	MW137784	MW137786	MW137788	MW137787	MW137785	MW137790	MW137791	MW137789							Y
A/chicken/Egypt/D18579A/2020	Chicken	Egypt	Egypt	2020-04-19	2020	ON374697	ON374699	ON374694	ON374695	ON374696	ON374698	ON374700	ON374701							Y
A/chicken/Egypt/D18592/2020	Chicken	Egypt	Egypt	2020-04-19	2020	ON374593	ON374595	ON374590	ON374591	ON374592	ON374594	ON374596	ON374597							Y
A/chicken/Egypt/D19290A/2020	Chicken	Egypt	Egypt	2020-10-25	2020	ON374417	ON374419	ON374414	ON374415	ON374416	ON374418	ON374420	ON374421							Y
A/chicken/Egypt/D19290D/2020	Chicken	Egypt	Egypt	2020-10-25	2020	ON374358	ON374360	ON374355	ON374356	ON374357	ON374359	ON374361	ON374362							Y
A/chicken/Egypt/D19292/2020	Chicken	Egypt	Egypt	2020-10-25	2020	ON374366	ON374368	ON374363	ON374364	ON374365	ON374367	ON374369	ON374370							Y
A/chicken/Egypt/D19293/2020	Chicken	Egypt	Egypt	2020-10-25	2020	ON374473	ON374475	ON374470	ON374471	ON374472	ON374474	ON374476	ON374477							Y
A/chicken/Egypt/D19479/2020	Chicken	Egypt	Egypt	2020-12-21	2020	ON374102	ON374104	ON374099	ON374100	ON374101	ON374103	ON374105	ON374106							Y
A/chicken/Egypt/D19481/2020	Chicken	Egypt	Egypt	2020-12-21	2020	ON374142	ON374144	ON374139	ON374140	ON374141	ON374143	ON374145	ON374146							Y
A/chicken/Egypt/D19486A/2020	Chicken	Egypt	Egypt	2020-12-21	2020	ON374174	ON374176	ON374171	ON374172	ON374173	ON374175	ON374177	ON374178							Y
A/chicken/Egypt/D19486B/2020	Chicken	Egypt	Egypt	2020-12-21	2020	ON374302	ON374304	ON374299	ON374300	ON374301	ON374303	ON374305	ON374306							Y
A/chicken/Egypt/D4692A/2012	Chicken	Egypt	Egypt	2012-02-04	2012	JX912997	JX912996	KF881510	KF881511	KF881512	KF881513	KF881514	KF881515							Y
A/chicken/Egypt/D4905B/2012	Chicken	Egypt	Egypt	2012-03-12	2012	JX912985	KF881453	KF881449	KF881450	KF881451	KF881452	KF881454	KF881455							Y
A/chicken/Egypt/D4907A/2012	Chicken	Egypt	Egypt	2012-03-12	2012	JX912984	JX912983	KF881674	KF881675	KF881676	KF881677	KF881678	KF881679							Y
A/chicken/Egypt/D5490B/2012	Chicken	Egypt	Egypt	2012-06-04	2012	KF881341	KF881343	KF881338	KF881339	KF881340	KF881342	KF881344	KF881345							Y
A/chicken/Egypt/D7099/2013	Chicken	Egypt	Egypt	2013-01-16	2013	KF258190	KF881619	KF881615	KF881616	KF881617	KF881618	KF881620	KF881621							Y
A/chicken/Egypt/D7100/2013	Chicken	Egypt	Egypt	2013-01-16	2013	KF258184	KF881684	KF881680	KF881681	KF881682	KF881683	KF881685	KF881686							Y
A/chicken/Egypt/D7108E/2013	Chicken	Egypt	Egypt	2013-01-16	2013	KF258183	KF881335	KF881331	KF881332	KF881333	KF881334	KF881336	KF881337							Y
A/chicken/Egypt/D7436C/2013	Chicken	Egypt	Egypt	2013-02-27	2013	KF881553	KF881555	KF881550	KF881551	KF881552	KF881554	KF881556	KF881557							Y
A/chicken/Egypt/D7663C/2013	Chicken	Egypt	Egypt	2013-04-09	2013	KF881370	KF881372	KF881367	KF881368	KF881369	KF881371	KF881373	KF881374							Y
A/chicken/Egypt/F10993B/2015	Chicken	Egypt	Egypt	2015-04-28	2015	KX000791	KX000843	KX000706	KX000769	KX000825	KX000867	KX000847	KX000783							Y
A/chicken/Egypt/F14014E/2017	Chicken	Egypt	Egypt	2017-04-25	2017	ON374673	ON374675	ON374670	ON374671	ON374672	ON374674	ON374676	ON374677							Y
A/chicken/Egypt/F16772D/2019	Chicken	Egypt	Egypt	2019-02-25	2019	MT261611	MT261608	MT261610	MT261614	MT261609	MT261615	MT261613	MT261612							Y
A/chicken/Egypt/F16774A/2019	Chicken	Egypt	Egypt	2019-02-25	2019	MT261645	MT261647	MT261648	MT261646	MT261643	MT261644	MT261642	MT261641							Y
A/chicken/Egypt/F16774B/2019	Chicken	Egypt	Egypt	2019-02-25	2019	MT261438	MT261440	MT261442	MT261445	MT261443	MT261439	MT261441	MT261444							Y
A/chicken/Egypt/F17123A/2019	Chicken	Egypt	Egypt	2019-05-30	2019	MW137882	MW137875	MW137876	MW137877	MW137881	MW137878	MW137880	MW137879							Y
A/chicken/Egypt/F18299B/2020	Chicken	Egypt	Egypt	2020-01-22	2020	ON374665	ON374667	ON374662	ON374663	ON374664	ON374666	ON374668	ON374669							Y
A/chicken/Egypt/F18299C/2020	Chicken	Egypt	Egypt	2020-01-22	2020	ON374513	ON374515	ON374510	ON374511	ON374512	ON374514	ON374516	ON374517							Y
A/chicken/Egypt/F7297B/2013	Chicken	Egypt	Egypt	2013-02-05	2013	KF881378	KF881380	KF881375	KF881376	KF881377	KF881379	KF881381	KF881382							Y
A/chicken/Egypt/F9516B/2014	Chicken	Egypt	Egypt	2014-01-15	2014	KX000718	KX000831	KX000870	KX000762	KX000776	KX000765	KX000835	KX000709							Y
A/chicken/Egypt/Menoufia/2021	Chicken	Egypt	Egypt	2021-02-20	2021	OP115744	OP115745	OP115742	OP115741	OP115743	OP115747	OP115746	OP115748							Y
A/chicken/Egypt/N14498A/2017	Chicken	Egypt	Egypt	2017-09-11	2017	ON374899	ON374901	ON374896	ON374897	ON374898	ON374900	ON374902	ON374903							Y
A/chicken/Egypt/N14499B/2017	Chicken	Egypt	Egypt	2017-09-11	2017	ON374529	ON374531	ON374526	ON374527	ON374528	ON374530	ON374532	ON374533							Y
A/chicken/Egypt/N14500A/2017	Chicken	Egypt	Egypt	2017-09-11	2017	ON374521	ON374523	ON374518	ON374519	ON374520	ON374522	ON374524	ON374525							Y
A/chicken/Egypt/N14782D/2017	Chicken	Egypt	Egypt	2017-11-13	2017	ON374729	ON374731	ON374726	ON374727	ON374728	ON374730	ON374732	ON374733							Y
A/chicken/EGYPT/N15888/2018	Chicken	Egypt	Egypt	2018-08-13	2018	ON374862	ON374864	ON374859	ON374860	ON374861	ON374863	ON374865	ON374866							Y
A/chicken/Egypt/N16735D/2019	Chicken	Egypt	Egypt	2019-02-21	2019	MT261548	MT261546	MT261550	MT261543	MT261545	MT261547	MT261544	MT261549							Y
A/chicken/Egypt/N16739A/2019	Chicken	Egypt	Egypt	2019-02-22	2019	MT261467	MT261470	MT261466	MT261468	MT261463	MT261465	MT261469	MT261464							Y
A/chicken/Egypt/N16946C/2019	Chicken	Egypt	Egypt	2019-03-26	2019	MT261489	MT261490	MT261488	MT261487	MT261493	MT261492	MT261494	MT261491							Y
A/chicken/Egypt/N18851C/2020	Chicken	Egypt	Egypt	2020-06-23	2020	ON374378	ON374380	ON374375	ON374376	ON374377	ON374379	ON374381	ON374382							Y
A/chicken/Egypt/N19072B/2020	Chicken	Egypt	Egypt	2020-08-29	2020	ON374401	ON374403	ON374398	ON374399	ON374400	ON374402	ON374404	ON374405							Y
A/chicken/Egypt/N19072C/2020	Chicken	Egypt	Egypt	2020-08-29	2020	ON374326	ON374328	ON374323	ON374324	ON374325	ON374327	ON374329	ON374330							Y
A/chicken/Egypt/N19078B/2020	Chicken	Egypt	Egypt	2020-08-29	2020	ON374254	ON374256	ON374251	ON374252	ON374253	ON374255	ON374257	ON374258							Y
A/chicken/Egypt/N19302B/2020	Chicken	Egypt	Egypt	2020-10-26	2020	ON374294	ON374296	ON374291	ON374292	ON374293	ON374295	ON374297	ON374298							Y
A/chicken/Egypt/N19304A/2020	Chicken	Egypt	Egypt	2020-10-26	2020	ON374150	ON374152	ON374147	ON374148	ON374149	ON374151	ON374153	ON374154							Y
A/chicken/Egypt/N19598A/2021	Chicken	Egypt	Egypt	2021-01-24	2021	ON374334	ON374336	ON374331	ON374332	ON374333	ON374335	ON374337	ON374338							Y
A/chicken/Egypt/N19598C/2021	Chicken	Egypt	Egypt	2021-01-24	2021	ON374310	ON374312	ON374307	ON374308	ON374309	ON374311	ON374313	ON374314							Y
A/chicken/Egypt/N19598D/2021	Chicken	Egypt	Egypt	2021-01-24	2021	ON374046	ON374048	ON374043	ON374044	ON374045	ON374047	ON374049	ON374050							Y
A/chicken/Egypt/N19599A/2021	Chicken	Egypt	Egypt	2021-01-24	2021	ON374118	ON374120	ON374115	ON374116	ON374117	ON374119	ON374121	ON374122							Y
A/chicken/Egypt/N19600A/2021	Chicken	Egypt	Egypt	2021-01-24	2021	ON374393	ON374395	ON374390	ON374391	ON374392	ON374394	ON374396	ON374397							Y
A/chicken/Egypt/N19600D/2021	Chicken	Egypt	Egypt	2021-01-24	2021	ON374206	ON374208	ON374203	ON374204	ON374205	ON374207	ON374209	ON374210							Y
A/chicken/Egypt/N19604C/2021	Chicken	Egypt	Egypt	2021-01-24	2021	ON374270	ON374272	ON374267	ON374268	ON374269	ON374271	ON374273	ON374274							Y
A/chicken/Egypt/N19604D/2021	Chicken	Egypt	Egypt	2021-01-24	2021	ON374318	ON374320	ON374315	ON374316	ON374317	ON374319	ON374321	ON374322							Y
A/chicken/Egypt/N19606C/2021	Chicken	Egypt	Egypt	2021-01-24	2021	ON374262	ON374264	ON374259	ON374260	ON374261	ON374263	ON374265	ON374266							Y
A/chicken/Egypt/N19764B/2021	Chicken	Egypt	Egypt	2021-02-25	2021	ON374214	ON374216	ON374211	ON374212	ON374213	ON374215	ON374217	ON374218							Y
A/chicken/Egypt/N19764C/2021	Chicken	Egypt	Egypt	2021-02-25	2021	ON374230	ON374232	ON374227	ON374228	ON374229	ON374231	ON374233	ON374234							Y
A/chicken/Egypt/N19766D/2021	Chicken	Egypt	Egypt	2021-02-25	2021	ON374134	ON374136	ON374131	ON374132	ON374133	ON374135	ON374137	ON374138							Y
A/chicken/Egypt/NLQP123VD-AR758/2013	Chicken	Egypt	Egypt	2013-02-14	2013	EPL557489	EPL557488	EPL557486	EPL557487	EPL557485	EPL557482	EPL557484	EPL557483							Y
A/chicken/Egypt/NLQP139V-AR754/2013	Chicken	Egypt	Egypt	2013-01-20	2013	EPL557457	EPL557456	EPL557454	EPL557455	EPL557453	EPL557450	EPL557452	EPL557451							Y
A/chicken/Egypt/NLQP194V-AR756/2013	Chicken	Egypt	Egypt	2013-01-30	2013	EPL557473	EPL557472	EPL557470	EPL557471	EPL557469	EPL557466	EPL557468	EPL557467							Y
A/chicken/Egypt/NLQP257V-AR757/2013	Chicken	Egypt	Egypt	2013-02-09	2013	EPL557481	EPL557480	EPL557478	EPL557479	EPL557477	EPL557474	EPL557476	EPL557475							Y
A/chicken/Egypt/NLQP426V-AR760/2013	Chicken	Egypt	Egypt	2013-03-13	2013	EPL557505	EPL557504	EPL557502	EPL557503	EPL557501	EPL557498	EPL557500	EPL557499							Y
A/chicken/Egypt/NLQP488V-AR761/2013	Chicken	Egypt	Egypt	2013-03-13	2013	EPL557513	EPL557512	EPL557510	EPL557511	EPL557509	EPL557506	EPL557508	EPL557507							Y
A/chicken/Egypt/NLQP73VD-AR755/2013	Chicken	Egypt	Egypt	2013-01-23	2013	EPL557465	EPL557464	EPL557462	EPL557463	EPL557461	EPL557458	EPL557460	EPL557459							Y
A/chicken/Egypt/NLQP758V-AR759/2013	Chicken	Egypt	Egypt	2013-03-05	2013	EPL557497	EPL557496	EPL557494	EPL557495	EPL557493	EPL557490	EPL557492	EPL557491							Y
A/chicken/Egypt/Q10429E/2014	Chicken	Egypt	Egypt	2014-12-13	2014	KX000830	KX000856	KX000752	KX000877	KX000874	KX000744	KX000714	KX000849							Y
A/chicken/Egypt/Q14260A/2017	Chicken	Egypt	Egypt	2017-07-08	2017	ON374577	ON374579	ON374574	ON374575	ON374576	ON374578	ON374580	ON374581							Y
A/chicken/Egypt/Q17812B/2019	Chicken	Egypt	Egypt	2019-10-19	2019	MW137709	MW137706	MW137704	MW137711	MW137710	MW137705	MW137707	MW137708							Y
A/chicken/Egypt/Q17897C/2019	Chicken	Egypt	Egypt	2019-11-02	2019	MW137729	MW137733	MW137727	MW137732	MW137730	MW137731	MW137728	MW137726							Y
A/chicken/Egypt/Q18036B/2019	Chicken	Egypt	Egypt	2019-12-07	2019	MW137719	MW137715	MW137714	MW137713	MW137718	MW137717	MW137712	MW137716							Y
A/chicken/Egypt/Q18036E/2019	Chicken	Egypt	Egypt	2019-12-07	2019	MW137676	MW137671	MW137675	MW137673	MW137677	MW137674	MW137672	MW137678							Y
A/chicken/Egypt/Q18041A/2019	Chicken	Egypt	Egypt	2019-12-07	2019	MW137768	MW137771	MW137766	MW137767	MW137770	MW137765	MW137764	MW137769							Y
A/chicken/Egypt/S14165/2017	Chicken	Egypt	Egypt	2017-06-05	2017	ON374649	ON374651	ON374646	ON374647	ON374648	ON374650	ON374652	ON374653							Y
A/chicken/Egypt/S14187B/2017	Chicken	Egypt	Egypt	2017-06-05	2017	ON374777	ON374779	ON374774	ON374775	ON374776	ON374778	ON374780	ON374781							Y
A/chicken/EGYPT/S15516/2018	Chicken	Egypt	Egypt	2018-05-06	2018	ON374585	ON374587	ON374582	ON374583	ON374584	ON374586	ON374588	ON374589							Y
A/chicken/EGYPT/S15518/2018	Chicken	Egypt	Egypt	2018-05-06	2018	ON374458	ON374460	ON374455	ON374456	ON374457	ON374459	ON374461	ON374462							Y
A/chicken/EGYPT/S15530C/2018	Chicken	Egypt	Egypt	2018-05-06	2018	ON374601	ON374603	ON374598	ON374599	ON374600	ON374602	ON374604	ON374605							Y
A/chicken/Egypt/S16688C/2019	Chicken	Egypt	Egypt	2019-02-06	2019	MT261496	MT261495	MT261502	MT261498	MT261499	MT261500	MT261497	MT261501							Y
A/chicken/Egypt/S16692/2019	Chicken	Egypt	Egypt	2019-02-06	2019	MT261585	MT261591	MT261584	MT261586	MT261589	MT261587	MT261588	MT261590							Y
A/chicken/Egypt/S16693/2019	Chicken	Egypt	Egypt	2019-02-06	2019	MT261481	MT261479	MT261482	MT261483	MT261480	MT261484	MT261485	MT261486							Y
A/chicken/Egypt/S16695/2019	Chicken	Egypt	Egypt	2019-02-06	2019	MT261518	MT261514	MT261513	MT261515	MT261512	MT261516	MT261517	MT261511							Y
A/chicken/Egypt/S16700B/2019	Chicken	Egypt	Egypt	2019-02-06	2019	MT261386	MT261391	MT261390	MT261388	MT261387	MT261392	MT261389	MT261393							Y
A/chicken/Egypt/S16700D/2019	Chicken	Egypt	Egypt	2019-02-06	2019	MT261571	MT261572	MT261574	MT261569	MT261573	MT261568	MT261570	MT261567							Y
A/chicken/Egypt/S16701B/2019	Chicken	Egypt	Egypt	2019-02-06	2019	MT261538	MT261540	MT261537	MT261535	MT261542	MT261536	MT261539	MT261541							Y
A/chicken/Egypt/S16702A/2019	Chicken	Egypt	Egypt	2019-02-06	2019	MT261690	MT261692	MT261691	MT261689	MT261695	MT261693	MT261694	MT261696							Y
A/chicken/Egypt/S16702D/2019	Chicken	Egypt	Egypt	2019-02-06	2019	MT261639	MT261638	MT261640	MT261636	MT261637	MT261634	MT261633	MT261635							Y
A/chicken/Egypt/S16703B/2019	Chicken	Egypt	Egypt	2019-02-06	2019	MT261699	MT261697	MT261700	MT261698	MT261701	MT261704	MT261702	MT261703							Y
A/chicken/Egypt/S16703C/2019	Chicken	Egypt	Egypt	2019-02-06	2019	MT261623	MT261620	MT261622	MT261624	MT261618	MT261619	MT261617	MT261621							Y
A/chicken/Egypt/S16703D/2019	Chicken	Egypt	Egypt	2019-02-06	2019	MT261688	MT261686	MT261681	MT261687	MT261685	MT261684	MT261682	MT261683							Y
A/chicken/Egypt/S16704B/2019	Chicken	Egypt	Egypt	2019-02-06	2019	MW137901	MW137900	MW137897	MW137898	MW137903	MW137896	MW137899	MW137902							Y
A/chicken/Egypt/S16704C/2019	Chicken	Egypt	Egypt	2019-02-06	2019	MT261675	MT261680	MT261673	MT261677	MT261679	MT261674	MT261678	MT261676							Y
A/chicken/Egypt/S16705A/2019	Chicken	Egypt	Egypt	2019-02-06	2019	MT261559	MT261566	MT261564	MT261563	MT261560	MT261561	MT261565	MT261562							Y
A/chicken/Egypt/S16705C/2019	Chicken	Egypt	Egypt	2019-02-06	2019	MT261631	MT261625	MT261627	MT261626	MT261628	MT261632	MT261630	MT261629							Y
A/chicken/Egypt/S16705D/2019	Chicken	Egypt	Egypt	2019-02-06	2019	MT261603	MT261606	MT261604	MT261605	MT261607	MT261602	MT261601	MT261600							Y
A/chicken/Egypt/S16965D/2019	Chicken	Egypt	Egypt	2019-04-06	2019	MW137734	MW137735	MW137741	MW137738	MW137740	MW137736	MW137737	MW137739							Y
A/chicken/Egypt/S18034E/2019	Chicken	Egypt	Egypt	2019-12-07	2019	MW137781	MW137778	MW137783	MW137776	MW137777	MW137782	MW137780	MW137779							Y
A/chicken/Egypt/S18523C/2020	Chicken	Egypt	Egypt	2020-04-07	2020	ON374713	ON374715	ON374710	ON374711	ON374712	ON374714	ON374716	ON374717							Y
A/chicken/Egypt/S18527/2020	Chicken	Egypt	Egypt	2020-04-07	2020	ON374553	ON374555	ON374550	ON374551	ON374552	ON374554	ON374556	ON374557							Y
A/chicken/Egypt/S18643C/2020	Chicken	Egypt	Egypt	2020-05-06	2020	ON374617	ON374619	ON374614	ON374615	ON374616	ON374618	ON374620	ON374621							Y
A/chicken/Egypt/S18643D/2020	Chicken	Egypt	Egypt	2020-05-06	2020	ON374489	ON374491	ON374486	ON374487	ON374488	ON374490	ON374492	ON374493							Y
A/chicken/Egypt/S18755A/2020	Chicken	Egypt	Egypt	2020-06-10	2020	ON374081	ON374083	ON374078	ON374079	ON374080	ON374082	ON374084	ON374085							Y
A/chicken/Egypt/S18755B/2020	Chicken	Egypt	Egypt	2020-06-10	2020	ON374190	ON374192	ON374187	ON374188	ON374189	ON374191	ON374193	ON374194							Y
A/chicken/Egypt/S18755C/2020	Chicken	Egypt	Egypt	2020-06-10	2020	ON374286	ON374288	ON374283	ON374284	ON374285	ON374287	ON374289	ON374290							Y
A/chicken/Egypt/S18985A/2020	Chicken	Egypt	Egypt	2020-08-12	2020	ON374222	ON374224	ON374219	ON374220	ON374221	ON374223	ON374225	ON374226							Y
A/chicken/Egypt/S18985B/2020	Chicken	Egypt	Egypt	2020-08-12	2020	ON374238	ON374240	ON374235	ON374236	ON374237	ON374239	ON374241	ON374242							Y
A/chicken/Egypt/S18992/2020	Chicken	Egypt	Egypt	2020-08-12	2020	ON374030	ON374032	ON374027	ON374028	ON374029	ON374031	ON374033	ON374034							Y
A/chicken/Egypt/S19326A/2020	Chicken	Egypt	Egypt	2020-11-07	2020	ON374126	ON374128	ON374123	ON374124	ON374125	ON374127	ON374129	ON374130							Y
A/chicken/Egypt/S19326B/2020	Chicken	Egypt	Egypt	2020-11-07	2020	ON374110	ON374112	ON374107	ON374108	ON374109	ON374111	ON374113	ON374114							Y
A/chicken/Egypt/S19326C/2020	Chicken	Egypt	Egypt	2020-11-07	2020	ON374278	ON374280	ON374275	ON374276	ON374277	ON374279	ON374281	ON374282							Y
A/chicken/Egypt/S19326D/2020	Chicken	Egypt	Egypt	2020-11-07	2020	ON374198	ON374200	ON374195	ON374196	ON374197	ON374199	ON374201	ON374202							Y
A/chicken/Egypt/S19338A/2020	Chicken	Egypt	Egypt	2020-11-07	2020	ON374182	ON374184	ON374179	ON374180	ON374181	ON374183	ON374185	ON374186							Y
A/chicken/Egypt/S19338B/2020	Chicken	Egypt	Egypt	2020-11-07	2020	ON374054	ON374056	ON374051	ON374052	ON374053	ON374055	ON374057	ON374058							Y
A/chicken/Egypt/S19338D/2020	Chicken	Egypt	Egypt	2020-11-07	2020	ON374073	ON374075	ON374070	ON374071	ON374072	ON374074	ON374076	ON374077							Y
A/chicken/Egypt/S19708B/2021	Chicken	Egypt	Egypt	2021-02-12	2021	ON374246	ON374248	ON374243	ON374244	ON374245	ON374247	ON374249	ON374250							Y
A/chicken/Egypt/S19712/2021	Chicken	Egypt	Egypt	2021-02-12	2021	ON374038	ON374040	ON374035	ON374036	ON374037	ON374039	ON374041	ON374042							Y
A/chicken/Egypt/S19714/2021	Chicken	Egypt	Egypt	2021-02-12	2021	ON374158	ON374160	ON374155	ON374156	ON374157	ON374159	ON374161	ON374162							Y
A/chicken/Egypt/S4454E/2011	Chicken	Egypt	Egypt	2011-12-15	2011	CY110927	KF881649	KF881645	KF881646	KF881647	KF881648	KF881650	KF881651							Y
A/chicken/Egypt/S4456B/2011	Chicken	Egypt	Egypt	2011-12-15	2011	CY110928	CY110929	JX273136	JX273135	JX273137	JX273139	JX273134	JX273138							Y
A/chicken/Egypt/S5018C/2012	Chicken	Egypt	Egypt	2012-03-25	2012	KF881483	KF881485	KF881480	KF881481	KF881482	KF881484	KF881486	KF881487							Y
A/chicken/Egypt/S5018D/2012	Chicken	Egypt	Egypt	2012-03-25	2012	KF881394	KF881396	KF881391	KF881392	KF881393	KF881395	KF881397	KF881398							Y
A/chicken/Egypt/S5440E/2012	Chicken	Egypt	Egypt	2012-05-26	2012	KF881475	KF881477	KF881472	KF881473	KF881474	KF881476	KF881478	KF881479							Y
A/chicken/Egypt/S5442C/2012	Chicken	Egypt	Egypt	2012-05-26	2012	KF881574	KF881576	KF881571	KF881572	KF881573	KF881575	KF881577	KF881578							Y
A/chicken/Egypt/S5442E/2012	Chicken	Egypt	Egypt	2012-05-26	2012	KF881732	KF881734	KF881730	KF881731	KJ561639	KF881733	KF881735	KF881736							Y
A/chicken/Egypt/S7018B/2013	Chicken	Egypt	Egypt	2013-01-02	2013	KF258191	KF881507	KF881503	KF881504	KF881505	KF881506	KF881508	KF881509							Y
A/chicken/Egypt/S7022D/2013	Chicken	Egypt	Egypt	2013-01-02	2013	KF881640	KF881642	KF881637	KF881638	KF881639	KF881641	KF881643	KF881644							Y
A/chicken/Egypt/S7025E/2013	Chicken	Egypt	Egypt	2013-01-02	2013	KF881386	KF881388	KF881383	KF881384	KF881385	KF881387	KF881389	KF881390							Y
A/chicken/Egypt/S7404/2013	Chicken	Egypt	Egypt	2013-02-18	2013	KF881459	KF881461	KF881456	KF881457	KF881458	KF881460	KF881462	KF881463							Y
A/chicken/Egypt/SCU20/2014	Chicken	Egypt	Egypt	2014-05-01	2014	EPL548301	EPL548299	EPL548295	EPL548296	EPL547632	EPL548298	EPL548300	EPL548297							Y
A/chicken/Egypt/SCU8/2014	Chicken	Egypt	Egypt	2014-01-01	2014	EPL548287	EPL548285	EPL548281	EPL548282	EPL547630	EPL548284	EPL548286	EPL548283							Y
A/chicken/Egypt/SCU9/2014	Chicken	Egypt	Egypt	2014-02-01	2014	EPL548294	EPL548292	EPL548288	EPL548289	EPL547631	EPL548291	EPL548293	EPL548290							Y
A/chicken/Ein_Habsor/1808/04	Chicken	Israel	Israel	2004-01-01	2004	EPL153686	EPL153574	EPL153603	EPL153750	EPL153724	EPL153632	EPL153657	EPL105829							Y
A/chicken/El_Fayoum/CAI25/2011	Chicken	Egypt	Egypt	2011-01-01	2011	CY126232	CY126234	CY126239	CY126238	CY126237	CY126235	CY126233	CY126236							Y
A/chicken/Emirates/R66/2002	Chicken	United_Arab_Emirates	United_Arab_Emirates	2002-06-15	2002	CY076723	CY076725	CY076720	CY076721	CY076722	CY076724	CY076726	CY076727							Y
A/chicken/Fes/Pmc1_23/2016	Chicken	Morocco	Morocco	2016-02-18	2016	MH107178	MH107180	MH107175	MH107176	MH107177	MH107179	MH107181	MH107182							Y
A/chicken/Foshan/F1025/2018	Chicken	Guangdong	South_China	2018-09-11	2018	EPL1443439	EPL1443441	EPL1443436	EPL1443437	EPL1443438	EPL1443440	EPL1443442	EPL1443443	Y	Y	Y	Y	Y	Y	Y	Y	G57
A/chicken/Fujian/01.25_FZHX0005-O/2018	Chicken	Fujian	East_China	2018-01-25	2018	EPL1820460	EPL1822824	EPL1816390	EPL1818636	EPL1819558	EPL1821901	EPL1824032	EPL1824980	Y	Y		Y	Y	Y	Y	Y
A/chicken/Fujian/01/2009	Chicken	Fujian	East_China	2009-01-01	2009	KJ000698	KJ426505	KJ426311	KJ426299	KJ000697	KJ426517	KJ426493	KJ426277	Y		Y			Y	Y
A/chicken/Fujian/03.15_FZHX0025-C/2018	Chicken	Fujian	East_China	2018-03-15	2018	EPL1820467	EPL1822833	EPL1816399	EPL1818645	EPL1819568	EPL1821909	EPL1824042	EPL1824988	Y	Y	Y	Y	Y	Y	Y	Y	G57
A/chicken/Fujian/03.15_FZHX0026-C/2018	Chicken	Fujian	East_China	2018-03-15	2018	EPL1820468	EPL1822834	EPL1816400	EPL1818646	EPL1819569	EPL1821910	EPL1824043	EPL1824989	Y	Y			Y	Y	Y
A/chicken/Fujian/03.15_FZHX0026-O/2018	Chicken	Fujian	East_China	2018-03-15	2018	MW102696	MW102698	MW102693	MW102694	MW102695	MW102697	MW102699	MW102700	Y	Y	Y	Y	Y	Y	Y	Y	G57
A/chicken/Fujian/03.15_FZHX0030-C/2018	Chicken	Fujian	East_China	2018-03-15	2018	EPL1820469	EPL1822835	EPL1816401	EPL1818647	EPL1819570	EPL1821911	EPL1824044	EPL1824990	Y	Y	Y	Y	Y	Y	Y	Y	G57
A/chicken/Fujian/04.21_FZHX0603-O/2017	Chicken	Fujian	East_China	2017-04-21	2017	MW102704	MW102706	MW102701	MW102702	MW102703	MW102705	MW102707	MW102708	Y	Y	Y	Y	Y	Y	Y	Y	G57
A/chicken/Fujian/04.21_FZHX0604-O/2017	Chicken	Fujian	East_China	2017-04-21	2017	MW102712	MW102714	MW102709	MW102710	MW102711	MW102713	MW102715	MW102716	Y	Y	Y	Y	Y	Y	Y	Y	G57
A/chicken/Fujian/04.21_FZHX0605-O/2017	Chicken	Fujian	East_China	2017-04-21	2017	MW102720	MW102722	MW102717	MW102718	MW102719	MW102721	MW102723	MW102724	Y	Y	Y	Y	Y	Y	Y	Y	G57
A/chicken/Fujian/04.21_FZHX0606-O/2017	Chicken	Fujian	East_China	2017-04-21	2017	MW102728	MW102730	MW102725	MW102726	MW102727	MW102729	MW102731	MW102732	Y	Y	Y	Y	Y	Y	Y	Y	G57
A/chicken/Fujian/04.21_FZHX0607-O/2017	Chicken	Fujian	East_China	2017-04-21	2017	MW102736	MW102738	MW102733	MW102734	MW102735	MW102737	MW102739	MW102740	Y	Y	Y	Y	Y	Y	Y	Y	G57
A/chicken/Fujian/04.21_FZHX0635-C/2017	Chicken	Fujian	East_China	2017-04-21	2017	MW102744	MW102746	MW102741	MW102742	MW102743	MW102745	MW102747	MW102748	Y	Y	Y	Y	Y	Y	Y	Y	G57
A/chicken/Fujian/04.21_FZHX0636-C/2017	Chicken	Fujian	East_China	2017-04-21	2017	MW102752	MW102754	MW102749	MW102750	MW102751	MW102753	MW102755	MW102756	Y	Y	Y	Y	Y	Y	Y	Y	G57
A/chicken/Fujian/04.21_FZHX0637-C/2017	Chicken	Fujian	East_China	2017-04-21	2017	MW102760	MW102762	MW102757	MW102758	MW102759	MW102761	MW102763	MW102764	Y	Y	Y	Y	Y	Y	Y	Y	G57
A/chicken/Fujian/04.21_FZHX0638-C/2017	Chicken	Fujian	East_China	2017-04-21	2017	MW102768	MW102770	MW102765	MW102766	MW102767	MW102769	MW102771	MW102772	Y	Y	Y	Y	Y	Y	Y	Y	G57
A/chicken/Fujian/05.07_FZHCAK-O/2015_Mixed_	Chicken	Fujian	East_China	2015-05-07	2015	EPL671597	EPL671596	EPL671594	EPL671595	EPL671593	EPL671590	EPL671592	EPL671591	Y	Y	Y	Y	Y	Y	Y	Y	G57
A/chicken/Fujian/1.17_FZHX0101-C/2017	Chicken	Fujian	East_China	2017-01-17	2017	MW102776	MW102778	MW102773	MW102774	MW102775	MW102777	MW102779	MW102780	Y	Y	Y	Y	Y	Y	Y
A/chicken/Fujian/1.17_FZHX0102-C/2017	Chicken	Fujian	East_China	2017-01-17	2017	MW102784	MW102786	MW102781	MW102782	MW102783	MW102785	MW102787	MW102788	Y	Y	Y	Y	Y	Y	Y
A/chicken/Fujian/1.17_FZHX0104-O/2017	Chicken	Fujian	East_China	2017-01-17	2017	MW102792	MW102794	MW102789	MW102790	MW102791	MW102793	MW102795	MW102796	Y	Y	Y	Y	Y	Y	Y
A/chicken/Fujian/1.17_FZHX0113-C/2017	Chicken	Fujian	East_China	2017-01-17	2017	MW102800	MW102802	MW102797	MW102798	MW102799	MW102801	MW102803	MW102804	Y	Y	Y	Y	Y	Y	Y
A/chicken/Fujian/1.17_FZHX0114-O/2017	Chicken	Fujian	East_China	2017-01-17	2017	MW102808	MW102810	MW102805	MW102806	MW102807	MW102809	MW102811	MW102812	Y	Y	Y	Y	Y	Y	Y
A/chicken/Fujian/1.17_FZHX0117-O/2017	Chicken	Fujian	East_China	2017-01-17	2017	EPL1820264	EPL1822626	EPL1816196	EPL1818440	EPL1819366	EPL1821704	EPL1823828	EPL1824782	Y	Y	Y	Y	Y	Y	Y
A/chicken/Fujian/1.25_FZHX0003-O/2018	Chicken	Fujian	East_China	2018-01-25	2018	MW102848	MW102850	MW102845	MW102846	MW102847	MW102849	MW102851	MW102852	Y	Y	Y	Y	Y	Y	Y	Y	G57
A/chicken/Fujian/1.25_FZHX0008-O/2018	Chicken	Fujian	East_China	2018-01-25	2018	EPL1820284	EPL1822648	EPL1816218	EPL1818462	EPL1819386	EPL1821726	EPL1823850	EPL1824804	Y	Y	Y	Y	Y	Y	Y	Y	G57
A/chicken/Fujian/10.23_FZHX0103-O/2018	Chicken	Fujian	East_China	2018-10-23	2018	MW102856	MW102858	MW102853	MW102854	MW102855	MW102857	MW102859	MW102860	Y	Y	Y	Y	Y	Y	Y	Y	G57
A/chicken/Fujian/10.23_FZHX0104-O/2018	Chicken	Fujian	East_China	2018-10-23	2018	MW102864	MW102866	MW102861	MW102862	MW102863	MW102865	MW102867	MW102868	Y	Y	Y	Y	Y	Y	Y	Y	G57
A/chicken/Fujian/10.26_FZHX0003-O/2017	Chicken	Fujian	East_China	2017-10-26	2017	MW102880	MW102882	MW102877	MW102878	MW102879	MW102881	MW102883	MW102884	Y	Y	Y	Y	Y	Y	Y	Y	G57
A/chicken/Fujian/10308/2005	Chicken	Fujian	East_China	2005-01-01	2005	EPL65574	EPL65578	EPL65567	EPL65569	EPL65572	EPL65576	EPL65580	EPL65583	Y					Y	Y
A/chicken/Fujian/10954/2005	Chicken	Fujian	East_China	2005-01-01	2005	EPL65593	EPL65597	EPL65586	EPL65588	EPL65591	EPL65595	EPL65599	EPL65602	Y					Y	Y
A/chicken/Fujian/11.23_FZHX0005-O/2017	Chicken	Fujian	East_China	2017-11-23	2017	EPL1820574	EPL1822939	EPL1825700	EPL1825701	EPL1825702	EPL1825704	EPL1825706	EPL1825707	Y	Y				Y
A/chicken/Fujian/11302/2005	Chicken	Fujian	East_China	2005-01-01	2005	EPL65612	EPL65616	EPL65605	EPL65607	EPL65610	EPL65614	EPL65618	EPL65621	Y					Y	Y
A/chicken/Fujian/11488/2005	Chicken	Fujian	East_China	2005-01-01	2005	EPL65631	EPL65635	EPL65624	EPL65626	EPL65629	EPL65633	EPL65637	EPL65640	Y					Y	Y
A/chicken/Fujian/12.7_FZHX1213-O/2016	Chicken	Fujian	East_China	2016-12-07	2016	MW102904	MW102906	MW102901	MW102902	MW102903	MW102905	MW102907	MW102908	Y	Y	Y	Y	Y	Y	Y
A/chicken/Fujian/12252/2005	Chicken	Fujian	East_China	2005-01-01	2005	EPL65650	EPL65654	EPL65643	EPL65645	EPL65648	EPL65652	EPL65656	EPL65659	Y					Y	Y
A/chicken/Fujian/25/00	Chicken	Fujian	East_China	2000-06-15	2000	DQ064355	DQ064409	DQ064544	DQ064517	DQ064490	DQ064436	DQ064382	DQ064463		Y
A/chicken/Fujian/3.15_FZHX0005-C/2018	Chicken	Fujian	East_China	2018-03-15	2018	EPL1820295	EPL1822656	EPL1816229	EPL1818473	EPL1819397	EPL1821735	EPL1823861	EPL1824815	Y	Y	Y	Y	Y	Y	Y	Y	G57
A/chicken/Fujian/3.15_FZHX0013-O/2018	Chicken	Fujian	East_China	2018-03-15	2018	EPL1820287	EPL1822649	EPL1816221	EPL1818465	EPL1819389	EPL1821728	EPL1823853	EPL1824807	Y	Y	Y	Y	Y	Y	Y	Y	G57
A/chicken/Fujian/3.15_FZHX0014-C/2018	Chicken	Fujian	East_China	2018-03-15	2018	EPL1820297	EPL1822657	EPL1816232	EPL1818476	EPL1819400	EPL1821737	EPL1823864	EPL1824818	Y	Y	Y	Y	Y	Y	Y	Y	G57
A/chicken/Fujian/3.15_FZHX0018-C/2018	Chicken	Fujian	East_China	2018-03-15	2018	EPL1820299	EPL1822660	EPL1816235	EPL1818479	EPL1819403	EPL1821739	EPL1823867	EPL1824821	Y	Y	Y	Y	Y	Y	Y	Y	G57
A/chicken/Fujian/3.15_FZHX0018-O/2018	Chicken	Fujian	East_China	2018-03-15	2018	EPL1820289	EPL1822651	EPL1816223	EPL1818467	EPL1819391	EPL1821729	EPL1823855	EPL1824809	Y	Y	Y	Y	Y	Y	Y	Y	G57
A/chicken/Fujian/3.15_FZHX0019-O/2018	Chicken	Fujian	East_China	2018-03-15	2018	EPL1820290	EPL1822652	EPL1816224	EPL1818468	EPL1819392	EPL1821730	EPL1823856	EPL1824810	Y	Y	Y	Y	Y	Y	Y	Y	G57
A/chicken/Fujian/3.15_FZHX0022-O/2018	Chicken	Fujian	East_China	2018-03-15	2018	MW102912	MW102914	MW102909	MW102910	MW102911	MW102913	MW102915	MW102916	Y	Y	Y	Y	Y	Y	Y	Y	G57
A/chicken/Fujian/3.15_FZHX0024-O/2018	Chicken	Fujian	East_China	2018-03-15	2018	MW102920	MW102922	MW102917	MW102918	MW102919	MW102921	MW102923	MW102924	Y	Y	Y	Y	Y	Y	Y	Y	G57
A/chicken/Fujian/3.15_FZHX0025-O/2018	Chicken	Fujian	East_China	2018-03-15	2018	EPL1820293	EPL1822654	EPL1816227	EPL1818471	EPL1819395	EPL1821733	EPL1823859	EPL1824813	Y	Y	Y	Y	Y	Y	Y	Y	G57
A/chicken/Fujian/3.15_FZHX0027-C/2018	Chicken	Fujian	East_China	2018-03-15	2018	EPL1820301	EPL1822664	EPL1816239	EPL1818483	EPL1819407	EPL1821742	EPL1823871	EPL1824825	Y	Y	Y	Y	Y	Y	Y	Y	G57
A/chicken/Fujian/3.15_FZHX0027-O/2018	Chicken	Fujian	East_China	2018-03-15	2018	MW102928	MW102930	MW102925	MW102926	MW102927	MW102929	MW102931	MW102932	Y	Y	Y	Y	Y	Y	Y	Y	G57
A/chicken/Fujian/3.15_FZHX0028-C/2018	Chicken	Fujian	East_China	2018-03-15	2018	EPL1820302	EPL1822665	EPL1816240	EPL1818484	EPL1819408	EPL1821743	EPL1823872	EPL1824826	Y	Y	Y	Y	Y	Y	Y	Y	G57
A/chicken/Fujian/3.15_FZHX0029-O/2018	Chicken	Fujian	East_China	2018-03-15	2018	EPL1820294	EPL1822655	EPL1816228	EPL1818472	EPL1819396	EPL1821734	EPL1823860	EPL1824814	Y	Y	Y	Y	Y	Y	Y	Y	G57
A/chicken/Fujian/3.15_FZHX0030-O/2018	Chicken	Fujian	East_China	2018-03-15	2018	MW102936	MW102938	MW102933	MW102934	MW102935	MW102937	MW102939	MW102940	Y	Y	Y	Y	Y	Y	Y	Y	G57
A/chicken/Fujian/3080/2005	Chicken	Fujian	East_China	2005-01-01	2005	EPL65308	EPL65312	EPL65301	EPL65303	EPL65306	EPL65310	EPL65314	EPL65317						Y
A/chicken/Fujian/4.21_FZHX0639-C/2017	Chicken	Fujian	East_China	2017-04-21	2017	MW102968	MW102970	MW102965	MW102966	MW102967	MW102969	MW102971	MW102972	Y	Y	Y	Y	Y	Y	Y	Y	G57
A/chicken/Fujian/4.23_FZHX0601-O/2017	Chicken	Fujian	East_China	2017-04-23	2017	EPL1820470	EPL1822836	EPL1816402	EPL1818648	EPL1819571	EPL1821912	EPL1824045	EPL1824991	Y	Y	Y	Y	Y	Y	Y	Y	G57
A/chicken/Fujian/4332/2005	Chicken	Fujian	East_China	2005-01-01	2005	EPL65327	EPL65331	EPL65320	EPL65322	EPL65325	EPL65329	EPL65333	EPL65336						Y
A/chicken/Fujian/4820/2005	Chicken	Fujian	East_China	2005-01-01	2005	EPL65346	EPL65350	EPL65339	EPL65341	EPL65344	EPL65348	EPL65352	EPL65355						Y
A/chicken/Fujian/5.25_FZHX0608-O/2017	Chicken	Fujian	East_China	2017-05-25	2017	MW102976	MW102978	MW102973	MW102974	MW102975	MW102977	MW102979	MW102980	Y	Y	Y	Y	Y	Y	Y	Y	G57
A/chicken/Fujian/5.25_FZHX0610-O/2017	Chicken	Fujian	East_China	2017-05-25	2017	MW102992	MW102994	MW102989	MW102990	MW102991	MW102993	MW102995	MW102996	Y	Y	Y	Y	Y	Y	Y	Y	G57
A/chicken/Fujian/5.25_FZHX0611-O/2017	Chicken	Fujian	East_China	2017-05-25	2017	MW103000	MW103002	MW102997	MW102998	MW102999	MW103001	MW103003	MW103004	Y	Y	Y	Y	Y	Y	Y	Y	G57
A/chicken/Fujian/5.25_FZHX0613-O/2017	Chicken	Fujian	East_China	2017-05-25	2017	MW103016	MW103018	MW103013	MW103014	MW103015	MW103017	MW103019	MW103020	Y	Y	Y	Y	Y	Y	Y	Y	G57
A/chicken/Fujian/5.25_FZHX0614-O/2017	Chicken	Fujian	East_China	2017-05-25	2017	MW103024	MW103026	MW103021	MW103022	MW103023	MW103025	MW103027	MW103028	Y	Y	Y	Y	Y	Y	Y	Y	G57
A/chicken/Fujian/5.25_FZHX0615-O/2017	Chicken	Fujian	East_China	2017-05-25	2017	MW103032	MW103034	MW103029	MW103030	MW103031	MW103033	MW103035	MW103036	Y	Y	Y	Y	Y	Y	Y	Y	G57
A/chicken/Fujian/5.25_FZHX0640-C/2017	Chicken	Fujian	East_China	2017-05-25	2017	MW103040	MW103042	MW103037	MW103038	MW103039	MW103041	MW103043	MW103044	Y	Y	Y	Y	Y	Y	Y	Y	G57
A/chicken/Fujian/5.25_FZHX0641-C/2017	Chicken	Fujian	East_China	2017-05-25	2017	MW103048	MW103050	MW103045	MW103046	MW103047	MW103049	MW103051	MW103052	Y	Y	Y	Y	Y	Y	Y	Y	G57
A/chicken/Fujian/5.25_FZHX0642-C/2017	Chicken	Fujian	East_China	2017-05-25	2017	MW103056	MW103058	MW103053	MW103054	MW103055	MW103057	MW103059	MW103060	Y	Y	Y	Y	Y	Y	Y	Y	G57
A/chicken/Fujian/5.25_FZHX0646-C/2017	Chicken	Fujian	East_China	2017-05-25	2017	MW097655	MW100021	MW094890	MW095833	MW096756	MW099097	MW101231	MW102177	Y	Y	Y	Y	Y	Y	Y	Y	G57
A/chicken/Fujian/5.25_FZHX0647-C/2017	Chicken	Fujian	East_China	2017-05-25	2017	MW103064	MW103066	MW103061	MW103062	MW103063	MW103065	MW103067	MW103068	Y	Y	Y	Y	Y	Y	Y	Y	G57
A/chicken/Fujian/5.25_FZHX0648-C/2017	Chicken	Fujian	East_China	2017-05-25	2017	MW103072	MW103074	MW103069	MW103070	MW103071	MW103073	MW103075	MW103076	Y	Y	Y	Y	Y	Y	Y	Y	G57
A/chicken/Fujian/5.25_FZHX0651-C/2017	Chicken	Fujian	East_China	2017-05-25	2017	MW103080	MW103082	MW103077	MW103078	MW103079	MW103081	MW103083	MW103084	Y	Y	Y	Y	Y	Y	Y	Y	G57
A/chicken/Fujian/5214/2005	Chicken	Fujian	East_China	2005-01-01	2005	EPL65365	EPL65369	EPL65358	EPL65360	EPL65363	EPL65367	EPL65371	EPL65374						Y
A/chicken/Fujian/5683/2005	Chicken	Fujian	East_China	2005-01-01	2005	EPL65384	EPL65388	EPL65377	EPL65379	EPL65382	EPL65386	EPL65390	EPL65393						Y
A/chicken/Fujian/6.22_FZHX0616-O/2017	Chicken	Fujian	East_China	2017-06-22	2017	MW103088	MW103090	MW103085	MW103086	MW103087	MW103089	MW103091	MW103092	Y	Y	Y	Y	Y	Y	Y	Y	G57
A/chicken/Fujian/6.22_FZHX0617-O/2017	Chicken	Fujian	East_China	2017-06-22	2017	MW103096	MW103098	MW103093	MW103094	MW103095	MW103097	MW103099	MW103100	Y	Y	Y	Y	Y	Y	Y	Y	G57
A/chicken/Fujian/6.22_FZHX0618-O/2017	Chicken	Fujian	East_China	2017-06-22	2017	MW103104	MW103106	MW103101	MW103102	MW103103	MW103105	MW103107	MW103108	Y	Y	Y	Y	Y	Y	Y	Y	G57
A/chicken/Fujian/6.22_FZHX0619-O/2017	Chicken	Fujian	East_China	2017-06-22	2017	MW103112	MW103114	MW103109	MW103110	MW103111	MW103113	MW103115	MW103116	Y	Y	Y	Y	Y	Y	Y	Y	G57
A/chicken/Fujian/6.22_FZHX0620-O/2017	Chicken	Fujian	East_China	2017-06-22	2017	MW103120	MW103122	MW103117	MW103118	MW103119	MW103121	MW103123	MW103124	Y	Y	Y	Y	Y	Y	Y	Y	G57
A/chicken/Fujian/6.22_FZHX0621-O/2017	Chicken	Fujian	East_China	2017-06-22	2017	MW103128	MW103130	MW103125	MW103126	MW103127	MW103129	MW103131	MW103132	Y	Y	Y	Y	Y	Y	Y	Y	G57
A/chicken/Fujian/6.22_FZHX0622-O/2017	Chicken	Fujian	East_China	2017-06-22	2017	MW103136	MW103138	MW103133	MW103134	MW103135	MW103137	MW103139	MW103140	Y	Y	Y	Y	Y	Y	Y	Y	G57
A/chicken/Fujian/6.22_FZHX0623-O/2017	Chicken	Fujian	East_China	2017-06-22	2017	MW103144	MW103146	MW103141	MW103142	MW103143	MW103145	MW103147	MW103148	Y	Y	Y	Y	Y	Y	Y	Y	G57
A/chicken/Fujian/6.22_FZHX0624-O/2017	Chicken	Fujian	East_China	2017-06-22	2017	MW103152	MW103154	MW103149	MW103150	MW103151	MW103153	MW103155	MW103156	Y	Y	Y	Y	Y	Y	Y	Y	G57
A/chicken/Fujian/6.22_FZHX0625-O/2017	Chicken	Fujian	East_China	2017-06-22	2017	MW103160	MW103162	MW103157	MW103158	MW103159	MW103161	MW103163	MW103164	Y	Y	Y	Y	Y	Y	Y	Y	G57
A/chicken/Fujian/6.22_FZHX0626-O/2017	Chicken	Fujian	East_China	2017-06-22	2017	MW103168	MW103170	MW103165	MW103166	MW103167	MW103169	MW103171	MW103172	Y	Y	Y	Y	Y	Y	Y	Y	G57
A/chicken/Fujian/6.22_FZHX0627-O/2017	Chicken	Fujian	East_China	2017-06-22	2017	MW103176	MW103178	MW103173	MW103174	MW103175	MW103177	MW103179	MW103180	Y	Y	Y	Y	Y	Y	Y	Y	G57
A/chicken/Fujian/6.22_FZHX0628-O/2017	Chicken	Fujian	East_China	2017-06-22	2017	MW103184	MW103186	MW103181	MW103182	MW103183	MW103185	MW103187	MW103188	Y	Y	Y	Y	Y	Y	Y	Y	G57
A/chicken/Fujian/6.22_FZHX0631-O/2017	Chicken	Fujian	East_China	2017-06-22	2017	MW103200	MW103202	MW103197	MW103198	MW103199	MW103201	MW103203	MW103204	Y	Y	Y	Y	Y	Y	Y	Y	G57
A/chicken/Fujian/6.22_FZHX0632-O/2017	Chicken	Fujian	East_China	2017-06-22	2017	MW097656	MW100022	MW094891	MW095834	MW096757	MW099098	MW101232	MW102178	Y	Y	Y	Y	Y	Y	Y	Y	G57
A/chicken/Fujian/6.22_FZHX0652-C/2017	Chicken	Fujian	East_China	2017-06-22	2017	MW103208	MW103210	MW103205	MW103206	MW103207	MW103209	MW103211	MW103212	Y	Y	Y	Y	Y	Y	Y	Y	G57
A/chicken/Fujian/6.22_FZHX0655-C/2017	Chicken	Fujian	East_China	2017-06-22	2017	MW103216	MW103218	MW103213	MW103214	MW103215	MW103217	MW103219	MW103220	Y	Y	Y	Y	Y	Y	Y	Y	G57
A/chicken/Fujian/6.22_FZHX0659-C/2017	Chicken	Fujian	East_China	2017-06-22	2017	MW103232	MW103234	MW103229	MW103230	MW103231	MW103233	MW103235	MW103236	Y	Y	Y	Y	Y	Y	Y	Y	G57
A/chicken/Fujian/6.22_FZHX0660-C/2017	Chicken	Fujian	East_China	2017-06-22	2017	MW097458	MW099820	MW094693	MW095634	MW096560	MW098898	MW101023	MW101977	Y	Y	Y	Y	Y	Y	Y	Y	G57
A/chicken/Fujian/6.22_FZHX0661-C/2017	Chicken	Fujian	East_China	2017-06-22	2017	MW103240	MW103242	MW103237	MW103238	MW103239	MW103241	MW103243	MW103244	Y	Y	Y	Y	Y	Y	Y	Y	G57
A/chicken/Fujian/6.22_FZHX0663-C/2017	Chicken	Fujian	East_China	2017-06-22	2017	MW103248	MW103250	MW103245	MW103246	MW103247	MW103249	MW103251	MW103252	Y	Y	Y	Y	Y	Y	Y	Y	G57
A/chicken/Fujian/6.22_FZHX0664-C/2017	Chicken	Fujian	East_China	2017-06-22	2017	MW103256	MW103258	MW103253	MW103254	MW103255	MW103257	MW103259	MW103260	Y	Y	Y	Y	Y	Y	Y	Y	G57
A/chicken/Fujian/6188/2005	Chicken	Fujian	East_China	2005-01-01	2005	EPL65403	EPL65407	EPL65396	EPL65398	EPL65401	EPL65405	EPL65409	EPL65412						Y
A/chicken/Fujian/6960/2005	Chicken	Fujian	East_China	2005-01-01	2005	EPL65422	EPL65426	EPL65415	EPL65417	EPL65420	EPL65424	EPL65428	EPL65431						Y
A/chicken/Fujian/7.20_FZHX0014-O/2017	Chicken	Fujian	East_China	2017-07-02	2017	MW097658	MW100025	MW094894	MW095837	MW096760	MW099100	MW101235	MW102181	Y	Y	Y	Y	Y	Y	Y	Y	G57
A/chicken/Fujian/7.20_FZHX0015-O/2017	Chicken	Fujian	East_China	2017-07-02	2017	EPL1820475	EPL1822842	EPL1816408	EPL1818654	EPL1819577	EPL1821917	EPL1824051	EPL1824997	Y	Y	Y	Y	Y	Y	Y	Y	G57
A/chicken/Fujian/7386/2005	Chicken	Fujian	East_China	2005-01-01	2005	EPL65441	EPL65445	EPL65434	EPL65436	EPL65439	EPL65443	EPL65447	EPL65450						Y
A/chicken/Fujian/7884/2005	Chicken	Fujian	East_China	2005-01-01	2005	EPL65460	EPL65464	EPL65453	EPL65455	EPL65458	EPL65462	EPL65466	EPL65469						Y
A/chicken/Fujian/8.24_FZHX0012-C/2017	Chicken	Fujian	East_China	2017-08-24	2017	EPL1820476	EPL1822843	EPL1816409	EPL1818655	EPL1819578	EPL1821918	EPL1824052	EPL1824998	Y	Y	Y	Y	Y	Y	Y	Y	G57
A/chicken/Fujian/8.24_FZHX0014-C/2017	Chicken	Fujian	East_China	2017-08-24	2017	MW097661	MW100028	MW094897	MW095840	MW096763	MW099103	MW101238	MW102184	Y	Y	Y	Y	Y	Y	Y	Y	G57
A/chicken/Fujian/8.24_FZHX0016-O/2017	Chicken	Fujian	East_China	2017-08-24	2017	MW097662	MW100029	MW094898	MW095841	MW096764	MW099104	MW101239	MW102185	Y	Y	Y	Y	Y	Y	Y	Y	G57
A/chicken/Fujian/8.24_FZHX0017-O/2017	Chicken	Fujian	East_China	2017-08-24	2017	EPL1820479	EPL1822846	EPL1816412	EPL1818658	EPL1819581	EPL1821921	EPL1824055	EPL1825001	Y	Y	Y	Y	Y	Y	Y	Y	G57
A/chicken/Fujian/8.24_FZHX0018-C/2017	Chicken	Fujian	East_China	2017-08-24	2017	MW097664	MW100031	MW094900	MW095843	MW096766	MW099106	MW101241	MW102187	Y	Y	Y	Y	Y	Y	Y	Y	G57
A/chicken/Fujian/8.24_FZHX0018-O/2017	Chicken	Fujian	East_China	2017-08-24	2017	MW097665	MW100032	MW094901	MW095844	MW096767	MW099107	MW101242	MW102188	Y	Y	Y	Y	Y	Y	Y	Y	G57
A/chicken/Fujian/8.24_FZHX0019-O/2017	Chicken	Fujian	East_China	2017-08-24	2017	EPL1820482	EPL1822849	EPL1816415	EPL1818661	EPL1819584	EPL1821924	EPL1824058	EPL1825004	Y	Y	Y	Y	Y	Y	Y	Y	G57
A/chicken/Fujian/8.24_FZHX0021-O/2017	Chicken	Fujian	East_China	2017-08-24	2017	EPL1820483	EPL1822850	EPL1816416	EPL1818662	EPL1819585	EPL1821925	EPL1824059	EPL1825005	Y	Y	Y	Y	Y	Y	Y	Y	G57
A/chicken/Fujian/8.24_FZHX0023-C/2017	Chicken	Fujian	East_China	2017-08-24	2017	EPL1820484	EPL1822851	EPL1816417	EPL1818663	EPL1819586	EPL1821926	EPL1824060	EPL1825006	Y	Y	Y	Y	Y	Y	Y	Y	G57
A/chicken/Fujian/8.24_FZHX0024-O/2017	Chicken	Fujian	East_China	2017-08-24	2017	EPL1820485	EPL1822852	EPL1816418	EPL1818664	EPL1819587	EPL1821927	EPL1824061	EPL1825007	Y	Y	Y	Y	Y	Y	Y	Y	G57
A/chicken/Fujian/8.24_FZHX0025-O/2017	Chicken	Fujian	East_China	2017-08-24	2017	MW097670	MW100037	MW094906	MW095849	MW096772	MW099112	MW101247	MW102193	Y	Y	Y	Y	Y	Y	Y	Y	G57
A/chicken/Fujian/8.24_FZHX0026-O/2017	Chicken	Fujian	East_China	2017-08-24	2017	EPL1820487	EPL1822854	EPL1816420	EPL1818666	EPL1819589	EPL1821929	EPL1824063	EPL1825009	Y	Y	Y	Y	Y	Y	Y	Y	G57
A/chicken/Fujian/8.24_FZHX0027-O/2017	Chicken	Fujian	East_China	2017-08-24	2017	MW097672	MW100039	MW094908	MW095851	MW096774	MW099114	MW101249	MW102195	Y	Y	Y	Y	Y	Y	Y	Y	G57
A/chicken/Fujian/8.24_FZHX0029-O/2017	Chicken	Fujian	East_China	2017-08-24	2017	MW103264	MW103266	MW103261	MW103262	MW103263	MW103265	MW103267	MW103268	Y	Y	Y	Y	Y	Y	Y	Y	G57
A/chicken/Fujian/8.24_FZHX0032-O/2017	Chicken	Fujian	East_China	2017-08-24	2017	MW097673	MW100040	MW094909	MW095852	MW096775	MW099115	MW101250	MW102196	Y	Y	Y	Y	Y	Y	Y	Y	G57
A/chicken/Fujian/8.24_FZHX0036-O/2017	Chicken	Fujian	East_China	2017-08-24	2017	MW097674	MW100041	MW094910	MW095853	MW096776	MW099116	MW101251	MW102197	Y	Y	Y	Y	Y	Y	Y	Y	G57
A/chicken/Fujian/8341/2005	Chicken	Fujian	East_China	2005-01-01	2005	EPL65479	EPL65483	EPL65472	EPL65474	EPL65477	EPL65481	EPL65485	EPL65488	Y					Y	Y
A/chicken/Fujian/9.24_FZHX0070-O/2018	Chicken	Fujian	East_China	2018-09-24	2018	MW103296	MW103298	MW103293	MW103294	MW103295	MW103297	MW103299	MW103300	Y	Y	Y	Y	Y	Y	Y	Y	G57
A/chicken/Fujian/9.24_FZHX0072-O/2018	Chicken	Fujian	East_China	2018-09-24	2018	MW103312	MW103314	MW103309	MW103310	MW103311	MW103313	MW103315	MW103316	Y	Y	Y	Y	Y	Y	Y	Y	G57
A/chicken/Fujian/9.24_FZHX0073-C/2018	Chicken	Fujian	East_China	2018-09-24	2018	MW103320	MW103322	MW103317	MW103318	MW103319	MW103321	MW103323	MW103324	Y	Y	Y	Y	Y	Y	Y	Y	G57
A/chicken/Fujian/9.24_FZHX0080-C/2018	Chicken	Fujian	East_China	2018-09-24	2018	MW103344	MW103346	MW103341	MW103342	MW103343	MW103345	MW103347	MW103348	Y	Y	Y	Y	Y	Y	Y	Y	G57
A/chicken/Fujian/9.25_FZHX0004-O/2017	Chicken	Fujian	East_China	2017-09-25	2017	MW097679	MW100046	MW094913	MW095857	MW096781	MW099121	MW101256	MW102200	Y	Y	Y	Y	Y	Y	Y	Y	G57
A/chicken/Fujian/9.25_FZHX0022-C/2017	Chicken	Fujian	East_China	2017-09-25	2017	EPL1820496	EPL1822863	EPL1816427	EPL1818674	EPL1819598	EPL1821938	EPL1824072	EPL1825016	Y	Y	Y	Y	Y	Y	Y	Y	G57
A/chicken/Fujian/9.25_FZHX0024-C/2017	Chicken	Fujian	East_China	2017-09-25	2017	EPL1820497	EPL1822864	EPL1816428	EPL1818675	EPL1819599	EPL1821939	EPL1824073	EPL1825017	Y	Y	Y	Y	Y	Y	Y	Y	G57
A/chicken/Fujian/9.25_FZHX0027-C/2017	Chicken	Fujian	East_China	2017-09-25	2017	EPL1820498	EPL1822865	EPL1816429	EPL1818676	EPL1819600	EPL1821940	EPL1824074	EPL1825018	Y	Y	Y	Y	Y	Y	Y	Y	G57
A/chicken/Fujian/9.25_FZHX0036-C/2017	Chicken	Fujian	East_China	2017-09-25	2017	MW097683	MW100050	MW094917	MW095861	MW096785	MW099125	MW101260	MW102204	Y	Y	Y	Y	Y	Y	Y	Y	G57
A/chicken/Fujian/9104/2005	Chicken	Fujian	East_China	2005-01-01	2005	EPL65517	EPL65521	EPL65510	EPL65512	EPL65515	EPL65519	EPL65523	EPL65526	Y					Y	Y
A/chicken/Fujian/9290/2005	Chicken	Fujian	East_China	2005-01-01	2005	EPL65536	EPL65540	EPL65529	EPL65531	EPL65534	EPL65538	EPL65542	EPL65545	Y					Y	Y
A/chicken/Fujian/9752/2005	Chicken	Fujian	East_China	2005-01-01	2005	EPL65555	EPL65559	EPL65548	EPL65550	EPL65553	EPL65557	EPL65561	EPL65564	Y					Y	Y
A/chicken/Fujian/C1161/2013	Chicken	Fujian	East_China	2013-02-05	2013	KM113273	KM113271	KM113266	KM113267	KM113268	KM113270	KM113272	KM113269		Y	Y	Y	Y	Y	Y	Y
A/chicken/Fujian/C1239/2009	Chicken	Fujian	East_China	2009-03-25	2009	KM113249	KM113247	KM113242	KM113243	KM113244	KM113246	KM113248	KM113245	Y		Y			Y	Y
A/Chicken/Fujian/D3395/2013	Chicken	Fujian	East_China	2013-10-01	2013	EPL1742850	EPL1742849	EPL1742847	EPL1742848	EPL1742846	EPL1742843	EPL1742845	EPL1742844	Y	Y	Y	Y	Y	Y	Y	Y	G57
A/Chicken/Fujian/D3458/2013	Chicken	Fujian	East_China	2013-10-01	2013	EPL1742858	EPL1742857	EPL1742855	EPL1742856	EPL1742854	EPL1742851	EPL1742853	EPL1742852	Y	Y	Y	Y	Y	Y	Y	Y	G57
A/Chicken/Fujian/E2901/2014	Chicken	Fujian	East_China	2014-09-01	2014	EPL1743058	EPL1743057	EPL1743055	EPL1743056	EPL1743054	EPL1743051	EPL1743053	EPL1743052	Y	Y	Y	Y	Y	Y	Y	Y	G57
A/Chicken/Fujian/E3005/2014	Chicken	Fujian	East_China	2014-09-01	2014	EPL1743066	EPL1743065	EPL1743063	EPL1743064	EPL1743062	EPL1743059	EPL1743061	EPL1743060	Y	Y	Y	Y	Y	Y	Y	Y	G57
A/Chicken/Fujian/E3073/2014	Chicken	Fujian	East_China	2014-09-01	2014	EPL1743074	EPL1743073	EPL1743071	EPL1743072	EPL1743070	EPL1743067	EPL1743069	EPL1743068	Y	Y	Y	Y	Y	Y	Y	Y	G57
A/Chicken/Fujian/E3135/2014	Chicken	Fujian	East_China	2014-09-01	2014	EPL1743082	EPL1743081	EPL1743079	EPL1743080	EPL1743078	EPL1743075	EPL1743077	EPL1743076	Y	Y	Y	Y	Y	Y	Y	Y	G57
A/Chicken/Fujian/F1132/2015	Chicken	Fujian	East_China	2015-09-07	2015	EPL1743186	EPL1743185	EPL1743183	EPL1743184	EPL1743182	EPL1743179	EPL1743181	EPL1743180		Y	Y	Y	Y	Y	Y	Y
A/Chicken/Fujian/F1255/2015	Chicken	Fujian	East_China	2015-09-01	2015	EPL1743202	EPL1743201	EPL1743199	EPL1743200	EPL1743198	EPL1743195	EPL1743197	EPL1743196	Y	Y	Y	Y	Y	Y	Y	Y	G57
A/chicken/Fujian/FZ02/2011	Chicken	Fujian	East_China	2011-02-15	2011	KJ801488	KJ801490	KJ801495	KJ801494	KJ801493	KJ801491	KJ801489	KJ801492	Y					Y
A/Chicken/Fujian/G1451/2016	Chicken	Fujian	East_China	2016-11-01	2016	EPL1743298	EPL1743297	EPL1743295	EPL1743296	EPL1743294	EPL1743291	EPL1743293	EPL1743292	Y	Y	Y	Y	Y	Y	Y	Y	G57
A/chicken/Fujian/G9/2009	Chicken	Fujian	East_China	2009-12-15	2009	JF715008	JN869518	JN869514	JN869515	JN869516	JN869517	JN869519	JN869520	Y		Y			Y	Y
A/chicken/Fujian/MQ01/2015	Chicken	Fujian	East_China	2015-11-16	2015	MT774536	MT774538	MT774533	MT774534	MT774535	MT774537	MT774539	MT774540	Y	Y	Y	Y	Y	Y	Y	Y	G57
A/chicken/Fujian/S1XA35/2017	Chicken	Fujian	East_China	2017-03-15	2017	MG192150	MG192158	MG192178	MG192174	MG192170	MG192162	MG192154	MG192166	Y	Y	Y	Y	Y	Y	Y	Y	G57
A/chicken/Fujian/SD037/2017	Chicken	Fujian	East_China	2017-03-15	2017	MG192148	MG192155	MG192175	MG192171	MG192167	MG192159	MG192151	MG192163	Y	Y	Y	Y	Y	Y	Y	Y	G57
A/chicken/Fujian/SD056/2017	Chicken	Fujian	East_China	2017-03-15	2017	MG192147	MG192156	MG192176	MG192172	MG192168	MG192160	MG192152	MG192164	Y	Y	Y	Y	Y	Y	Y	Y	G57
A/chicken/Fujian/SD070/2017	Chicken	Fujian	East_China	2017-03-15	2017	MG192149	MG192157	MG192177	MG192173	MG192169	MG192161	MG192153	MG192165	Y	Y	Y	Y	Y	Y	Y	Y	G57
A/chicken/Fujian/SDLH35/2015	Chicken	Fujian	East_China	2015-05-18	2015	MN135869	MN135871	MN135866	MN135867	MN135868	MN135870	MN135872	MN135873	Y	Y		Y	Y	Y	Y	Y
A/chicken/Fujian/SIC13/2013	Chicken	Fujian	East_China	2013-12-15	2013	KX598446	KX598483	KX598525	KX598567	KX598609	KX598651	KX598693	KX598735	Y	Y	Y	Y	Y	Y	Y	Y	G57
A/chicken/Fujian/SIC16/2014	Chicken	Fujian	East_China	2014-06-15	2014	KX598449	KX598480	KX598522	KX598564	KX598606	KX598648	KX598690	KX598732	Y	Y	Y	Y	Y	Y	Y	Y	G57
A/chicken/Fujian/SIC4/2013	Chicken	Fujian	East_China	2013-06-15	2013	KX598450	KX598479	KX598521	KX598563	KX598605	KX598647	KX598689	KX598731	Y	Y	Y	Y	Y	Y	Y	Y	G57
A/chicken/Fujian/SIC5/2013	Chicken	Fujian	East_China	2013-06-15	2013	KX598443	KX598486	KX598528	KX598570	KX598612	KX598654	KX598696	KX598738	Y		Y			Y	Y
A/chicken/Fujian/SIC9/2013	Chicken	Fujian	East_China	2013-02-15	2013	KX598441	KX598488	KX598530	KX598572	KX598614	KX598656	KX598698	KX598740	Y	Y	Y	Y	Y	Y	Y	Y	G57
A/chicken/Gafsa/56/2014	Chicken	Tunisia	Tunisia	2014-01-16	2014	EPL1829798	EPL1829808	EPL1829803	EPL1829818	EPL1829813	EPL1829828	EPL1829823	EPL1772332							Y
A/chicken/Gansu/2/99	Chicken	Gansu	Northwest_China	1999-06-15	1999	EF070733	EF070734	EF070740	EF070739	EF070738	EF070735	EF070737	EF070736		Y
A/chicken/Gansu/419/2012	Chicken	Gansu	Northwest_China	2012-03-24	2012	EPL492479	EPL492481	EPL492476	EPL492477	EPL492493	EPL492480	EPL492482	EPL492483	Y	Y	Y	Y	Y	Y	Y	Y	G57
A/chicken/Ganzhou/GZ126/2016	Chicken	Jiangxi	East_China	2016-03-11	2016	KY415643	KY415731	KY415907	KY415863	KY415819	KY415775	KY415687	KY415951	Y	Y	Y	Y	Y	Y	Y	Y	G57
A/chicken/Ganzhou/GZ140/2016	Chicken	Jiangxi	East_China	2016-02-23	2016	KY415642	KY415730	KY415906	KY415862	KY415818	KY415774	KY415686	KY415950	Y	Y	Y	Y	Y	Y	Y	Y	G57
A/chicken/Ganzhou/GZ86/2016	Chicken	Jiangxi	East_China	2016-01-27	2016	KY415639	KY415727	KY415903	KY415859	KY415815	KY415771	KY415683	KY415947	Y	Y	Y	Y	Y	Y	Y	Y	G57
A/chicken/Guangdong/01/2008	Chicken	Guangdong	South_China	2008-01-02	2008	KJ426487	KJ426511	KJ426317	KJ426305	KJ426293	KJ426523	KJ426499	KJ426283	Y					Y	Y
A/chicken/Guangdong/01/2011	Chicken	Guangdong	South_China	2011-01-01	2011	KC821025	KC821235	KC821059	KC821091	KC821128	KC821161	KC821198	KC821273		Y	Y	Y	Y	Y	Y	Y
A/chicken/Guangdong/04.15_SZBAXQ005/2015_H9N2_	Chicken	Guangdong	South_China	2015-04-15	2015	EPL661935	EPL661934	EPL661932	EPL661933	EPL661931	EPL661928	EPL661930	EPL661929	Y	Y	Y	Y	Y	Y	Y	Y	G57
A/chicken/Guangdong/04.15_SZBAXQ008/2015_Mixed_	Chicken	Guangdong	South_China	2015-04-15	2015	EPL667157	EPL667156	EPL667154	EPL667155	EPL667153	EPL667150	EPL667152	EPL667151	Y	Y	Y	Y	Y	Y	Y	Y	G57
A/chicken/Guangdong/04.15_SZBAXQ025/2015_H9N2_	Chicken	Guangdong	South_China	2015-04-15	2015	EPL661927	EPL661926	EPL661924	EPL661925	EPL661923	EPL661920	EPL661922	EPL661921	Y	Y	Y	Y	Y	Y	Y	Y	G57
A/chicken/Guangdong/04.16_SZLGDBL001/2015_Mixed_	Chicken	Guangdong	South_China	2015-04-16	2015	EPL667197	EPL667196	EPL667194	EPL667195	EPL667193	EPL667190	EPL667192	EPL667191	Y	Y	Y	Y	Y	Y	Y	Y	G57
A/chicken/Guangdong/04.16_SZLGDBL002/2015_Mixed_	Chicken	Guangdong	South_China	2015-04-16	2015	EPL667213	EPL667212	EPL667210	EPL667211	EPL667209	EPL667206	EPL667208	EPL667207	Y	Y	Y	Y	Y	Y	Y	Y	G57
A/chicken/Guangdong/04.16_SZLGDBL004/2015_Mixed_	Chicken	Guangdong	South_China	2015-04-16	2015	EPL667221	EPL667220	EPL667218	EPL667219	EPL667217	EPL667214	EPL667216	EPL667215	Y		Y	Y	Y	Y	Y	Y
A/chicken/Guangdong/04.16_SZLGWL007/2015_Mixed_	Chicken	Guangdong	South_China	2015-04-16	2015	EPL667253	EPL667252	EPL667250	EPL667251	EPL667249	EPL667246	EPL667248	EPL667247	Y	Y	Y	Y	Y	Y	Y	Y	G57
A/chicken/Guangdong/04.16_SZLGWL016/2015_Mixed_	Chicken	Guangdong	South_China	2015-04-16	2015	EPL667237	EPL667236	EPL667234	EPL667235	EPL667233	EPL667230	EPL667232	EPL667231	Y	Y	Y	Y	Y	Y	Y	Y	G57
A/chicken/Guangdong/04.16_SZLGWL17/2015_Mixed_	Chicken	Guangdong	South_China	2015-04-16	2015	EPL667245	EPL667244	EPL667242	EPL667243	EPL667241	EPL667238	EPL667240	EPL667239	Y	Y	Y	Y	Y	Y	Y	Y	G57
A/chicken/Guangdong/04.22_DGCP037-O/2015_Mixed_	Chicken	Guangdong	South_China	2015-04-22	2015	EPL666861	EPL666860	EPL666858	EPL666859	EPL666857	EPL666854	EPL666856	EPL666855	Y	Y	Y	Y	Y	Y	Y	Y	G57
A/chicken/Guangdong/04.22_DGCP100-O/2015_H9N2_	Chicken	Guangdong	South_China	2015-04-22	2015	EPL660607	EPL660606	EPL660604	EPL660605	EPL660603	EPL660600	EPL660602	EPL660601	Y	Y	Y	Y	Y	Y	Y	Y	G57
A/chicken/Guangdong/04.22_DGCP101-O/2015_H9N2_	Chicken	Guangdong	South_China	2015-04-22	2015	EPL660543	EPL660542	EPL660540	EPL660541	EPL660539	EPL660536	EPL660538	EPL660537	Y		Y	Y	Y	Y	Y	Y
A/chicken/Guangdong/04.22_DGCP102-O/2015_H9N2_	Chicken	Guangdong	South_China	2015-04-22	2015	EPL660175	EPL660174	EPL660172	EPL660173	EPL660171	EPL660168	EPL660170	EPL660169	Y	Y	Y	Y	Y	Y	Y	Y	G57
A/chicken/Guangdong/04.22_DGCPLB036-O/2015_Mixed_	Chicken	Guangdong	South_China	2015-04-22	2015	EPL666317	EPL666316	EPL666314	EPL666315	EPL666313	EPL666310	EPL666312	EPL666311	Y		Y	Y	Y	Y	Y	Y
A/chicken/Guangdong/04.23_DGQTXC191-O/2015_H9N2_	Chicken	Guangdong	South_China	2015-04-23	2015	EPL660511	EPL660510	EPL660508	EPL660509	EPL660507	EPL660504	EPL660506	EPL660505	Y		Y	Y	Y	Y	Y	Y
A/chicken/Guangdong/04.23_DGQTXC191-P/2015_H9N2_	Chicken	Guangdong	South_China	2015-04-23	2015	EPL660151	EPL660150	EPL660148	EPL660149	EPL660147	EPL660144	EPL660146	EPL660145	Y		Y	Y	Y	Y	Y	Y
A/chicken/Guangdong/04.23_DGQTXC193-O/2015_H9N2_	Chicken	Guangdong	South_China	2015-04-23	2015	EPL660167	EPL660166	EPL660164	EPL660165	EPL660163	EPL660160	EPL660162	EPL660161	Y	Y	Y	Y	Y	Y	Y	Y	G57
A/chicken/Guangdong/04.23_DGQTXC194-O/2015_H9N2_	Chicken	Guangdong	South_China	2015-04-23	2015	EPL659991	EPL659990	EPL659988	EPL659989	EPL659987	EPL659984	EPL659986	EPL659985	Y		Y	Y	Y	Y	Y	Y
A/chicken/Guangdong/04.23_DGQTXC194-P/2015_H9N2_	Chicken	Guangdong	South_China	2015-04-23	2015	EPL660159	EPL660158	EPL660156	EPL660157	EPL660155	EPL660152	EPL660154	EPL660153	Y	Y	Y	Y	Y	Y	Y	Y	G57
A/chicken/Guangdong/04.23_DGQTXC195-O/2015_H9N2_	Chicken	Guangdong	South_China	2015-04-23	2015	EPL660559	EPL660558	EPL660556	EPL660557	EPL660555	EPL660552	EPL660554	EPL660553	Y		Y	Y	Y	Y	Y	Y
A/chicken/Guangdong/04.23_DGQTXC195-P/2015_H9N2_	Chicken	Guangdong	South_China	2015-04-23	2015	EPL660375	EPL660374	EPL660372	EPL660373	EPL660371	EPL660368	EPL660370	EPL660369	Y	Y	Y	Y	Y	Y	Y	Y	G57
A/chicken/Guangdong/1.18_SZBJ008-O/2017	Chicken	Guangdong	South_China	2017-01-18	2017	MW103520	MW103522	MW103517	MW103518	MW103519	MW103521	MW103523	MW103524	Y	Y	Y	Y	Y	Y
A/chicken/Guangdong/1.18_SZBJ010-C/2017	Chicken	Guangdong	South_China	2017-01-18	2017	MW103528	MW103530	MW103525	MW103526	MW103527	MW103529	MW103531	MW103532	Y	Y	Y	Y	Y	Y	Y	Y	G57
A/chicken/Guangdong/1.25_SZBJ007-O/2018	Chicken	Guangdong	South_China	2018-01-25	2018	EPL1820168	EPL1822532	EPL1816100	EPL1817040	EPL1819270	EPL1821608	EPL1823732	EPL1824689	Y	Y	Y	Y	Y	Y	Y	Y	G57
A/chicken/Guangdong/1.25_SZBJ009-O/2018	Chicken	Guangdong	South_China	2018-01-25	2018	EPL1820169	EPL1822533	EPL1816101	EPL1817041	EPL1819271	EPL1821609	EPL1823733	EPL1824690	Y	Y	Y	Y	Y	Y	Y	Y	G57
A/chicken/Guangdong/1.25_SZBJ010-O/2018	Chicken	Guangdong	South_China	2018-01-25	2018	EPL1820170	EPL1822534	EPL1816102	EPL1817042	EPL1819272	EPL1821610	EPL1823734	EPL1824691	Y	Y	Y	Y	Y	Y	Y	Y	G57
A/chicken/Guangdong/1.25_SZBJ011-O/2018	Chicken	Guangdong	South_China	2018-01-25	2018	EPL1820171	EPL1822535	EPL1816103	EPL1817043	EPL1819273	EPL1821611	EPL1823735	EPL1824692	Y	Y	Y	Y	Y	Y	Y	Y	G57
A/chicken/Guangdong/1.25_SZBJ012-O/2018	Chicken	Guangdong	South_China	2018-01-25	2018	MW103544	MW103546	MW103541	MW103542	MW103543	MW103545	MW103547	MW103548	Y	Y	Y	Y	Y	Y	Y	Y	G57
A/chicken/Guangdong/1.25_SZBJ013-O/2018	Chicken	Guangdong	South_China	2018-01-25	2018	MW103552	MW103554	MW103549	MW103550	MW103551	MW103553	MW103555	MW103556	Y	Y	Y	Y	Y	Y	Y	Y	G57
A/chicken/Guangdong/1.25_SZBJ014-O/2018	Chicken	Guangdong	South_China	2018-01-25	2018	EPL1820172	EPL1822536	EPL1816104	EPL1817044	EPL1819274	EPL1821612	EPL1823736	EPL1824693	Y	Y	Y	Y	Y	Y	Y	Y	G57
A/chicken/Guangdong/1.25_SZBJ015-O/2018	Chicken	Guangdong	South_China	2018-01-25	2018	MW103560	MW103562	MW103557	MW103558	MW103559	MW103561	MW103563	MW103564	Y	Y	Y	Y	Y	Y	Y	Y	G57
A/chicken/Guangdong/10.17_SZBJ016-C/2018	Chicken	Guangdong	South_China	2018-10-17	2018	EPL1820149	EPL1822513	EPL1816085	EPL1817023	EPL1819256	EPL1821589	EPL1823713	EPL1824670	Y	Y	Y	Y	Y	Y	Y	Y	G57
A/chicken/Guangdong/10.17_SZBJ016-O/2018	Chicken	Guangdong	South_China	2018-10-17	2018	MW103568	MW103570	MW103565	MW103566	MW103567	MW103569	MW103571	MW103572	Y	Y	Y	Y	Y	Y	Y	Y	G57
A/chicken/Guangdong/10.21_SZBJ003-O/2016	Chicken	Guangdong	South_China	2016-10-21	2016	MW103576	MW103578	MW103573	MW103574	MW103575	MW103577	MW103579	MW103580	Y	Y	Y	Y	Y	Y	Y	Y	G57
A/chicken/Guangdong/10.21_SZBJ004-O/2016	Chicken	Guangdong	South_China	2016-10-21	2016	MW103584	MW103586	MW103581	MW103582	MW103583	MW103585	MW103587	MW103588	Y	Y	Y	Y	Y	Y	Y	Y	G57
A/chicken/Guangdong/10.21_SZBJ005-O/2016	Chicken	Guangdong	South_China	2016-10-21	2016	MW103592	MW103594	MW103589	MW103590	MW103591	MW103593	MW103595	MW103596	Y	Y	Y	Y	Y	Y	Y	Y	G57
A/chicken/Guangdong/10.21_SZBJ007-O/2016	Chicken	Guangdong	South_China	2016-10-21	2016	MW103600	MW103602	MW103597	MW103598	MW103599	MW103601	MW103603	MW103604	Y	Y	Y	Y	Y	Y	Y	Y	G57
A/chicken/Guangdong/10.25_SZBJ003-O/2017	Chicken	Guangdong	South_China	2017-10-25	2017	MW097741	MW100106	MW094975	MW095915	MW096835	MW099182	MW101321	MW102263	Y	Y	Y	Y	Y	Y	Y	Y	G57
A/chicken/Guangdong/10.25_SZBJ004-O/2017	Chicken	Guangdong	South_China	2017-10-25	2017	MW097742	MW100107	MW094976	MW095916	MW096836	MW099183	MW101322	MW102264	Y	Y	Y	Y	Y	Y	Y	Y	G57
A/chicken/Guangdong/10.25_SZBJ005-O/2017	Chicken	Guangdong	South_China	2017-10-25	2017	MW103608	MW103610	MW103605	MW103606	MW103607	MW103609	MW103611	MW103612	Y	Y	Y	Y	Y	Y	Y	Y	G57
A/chicken/Guangdong/10.25_SZBJ007-O/2017	Chicken	Guangdong	South_China	2017-10-25	2017	EPL1820559	EPL1822924	EPL1816490	EPL1818733	EPL1819653	EPL1822000	EPL1824138	EPL1825080	Y	Y	Y	Y	Y	Y	Y	Y	G57
A/chicken/Guangdong/10.25_SZBJ008-O/2017	Chicken	Guangdong	South_China	2017-10-25	2017	MW103616	MW103618	MW103613	MW103614	MW103615	MW103617	MW103619	MW103620	Y	Y	Y	Y	Y	Y	Y	Y	G57
A/chicken/Guangdong/10.25_SZBJ009-O/2017	Chicken	Guangdong	South_China	2017-10-25	2017	EPL1820560	EPL1822925	EPL1816491	EPL1818734	EPL1819654	EPL1822001	EPL1824139	EPL1825081	Y	Y	Y	Y	Y	Y	Y	Y	G57
A/chicken/Guangdong/10.25_SZBJ010-O/2017	Chicken	Guangdong	South_China	2017-10-25	2017	EPL1820561	EPL1822926	EPL1816492	EPL1818735	EPL1819655	EPL1822002	EPL1824140	EPL1825082	Y	Y	Y	Y	Y	Y	Y	Y	G57
A/chicken/Guangdong/10.25_SZBJ011-O/2017	Chicken	Guangdong	South_China	2017-10-25	2017	MW103624	MW103626	MW103621	MW103622	MW103623	MW103625	MW103627	MW103628	Y	Y	Y	Y	Y	Y	Y	Y	G57
A/chicken/Guangdong/10.25_SZBJ013-O/2017	Chicken	Guangdong	South_China	2017-10-25	2017	MW103632	MW103634	MW103629	MW103630	MW103631	MW103633	MW103635	MW103636	Y	Y	Y	Y	Y	Y	Y	Y	G57
A/chicken/Guangdong/10.25_SZBJ014-O/2017	Chicken	Guangdong	South_China	2017-10-25	2017	MW103640	MW103642	MW103637	MW103638	MW103639	MW103641	MW103643	MW103644	Y	Y	Y	Y	Y	Y	Y	Y	G57
A/chicken/Guangdong/10.25_SZBJ016-O/2017	Chicken	Guangdong	South_China	2017-10-25	2017	MW103648	MW103650	MW103645	MW103646	MW103647	MW103649	MW103651	MW103652	Y	Y	Y	Y	Y	Y	Y	Y	G57
A/chicken/Guangdong/10.25_SZBJ017-O/2017	Chicken	Guangdong	South_China	2017-10-25	2017	EPL1820562	EPL1822927	EPL1816493	EPL1818736	EPL1819656	EPL1822003	EPL1824141	EPL1825083	Y	Y	Y	Y	Y	Y	Y	Y	G57
A/chicken/Guangdong/10.25_SZBJ018-O/2017	Chicken	Guangdong	South_China	2017-10-25	2017	MW097747	MW100112	MW094981	MW095921	MW096841	MW099188	MW101327	MW102269	Y	Y	Y	Y	Y	Y	Y	Y	G57
A/chicken/Guangdong/10.25_SZBJ019-O/2017	Chicken	Guangdong	South_China	2017-10-25	2017	MW103656	MW103658	MW103653	MW103654	MW103655	MW103657	MW103659	MW103660	Y	Y	Y	Y	Y	Y	Y	Y	G57
A/chicken/Guangdong/10.25_SZBJ021-O/2017	Chicken	Guangdong	South_China	2017-10-25	2017	EPL1820564	EPL1822929	EPL1816495	EPL1818738	EPL1819658	EPL1822005	EPL1824143	EPL1825085	Y	Y	Y	Y	Y	Y	Y	Y	G57
A/chicken/Guangdong/10/00	Chicken	Guangdong	South_China	2000-06-15	2000	DQ064356	DQ064410	EPL82112	DQ064518	DQ064491	DQ064437	DQ064383	DQ064464	Y
A/Chicken/Guangdong/10/00	Chicken	Guangdong	South_China	2000-01-01	2000	EPL81680	EPL81815	DQ064545	EPL82058	EPL82004	EPL81869	EPL81736	EPL81925	Y
A/chicken/Guangdong/105/2018	Chicken	Guangdong	South_China	2018-01-01	2018	EPL2271493	EPL2271492	EPL2271490	EPL2271491	EPL2271489	EPL2271486	EPL2271488	EPL2271487	Y	Y	Y	Y	Y	Y	Y	Y	G57
A/chicken/Guangdong/106/2019	Chicken	Guangdong	South_China	2019-01-01	2019	EPL2271501	EPL2271500	EPL2271498	EPL2271499	EPL2271497	EPL2271494	EPL2271496	EPL2271495	Y	Y	Y	Y	Y	Y	Y	Y	G57
A/chicken/Guangdong/107/2019	Chicken	Guangdong	South_China	2019-01-01	2019	EPL2271509	EPL2271508	EPL2271506	EPL2271507	EPL2271505	EPL2271502	EPL2271504	EPL2271503	Y	Y	Y	Y	Y	Y	Y	Y	G57
A/chicken/Guangdong/108/2019	Chicken	Guangdong	South_China	2019-01-01	2019	EPL2271517	EPL2271516	EPL2271514	EPL2271515	EPL2271513	EPL2271510	EPL2271512	EPL2271511	Y	Y	Y	Y	Y	Y	Y	Y	G57
A/chicken/Guangdong/109/2019	Chicken	Guangdong	South_China	2019-01-01	2019	EPL2271525	EPL2271524	EPL2271522	EPL2271523	EPL2271521	EPL2271518	EPL2271520	EPL2271519	Y	Y	Y	Y	Y	Y	Y	Y	G57
A/Chicken/Guangdong/11/97	Chicken	Guangdong	South_China	1997-01-01	1997	EPL9941	EPL9983	EPL10115	EPL10071	EPL10159	EPL10027	EPL10203	EPL10245		Y
A/chicken/Guangdong/110/2019	Chicken	Guangdong	South_China	2019-01-01	2019	EPL2271533	EPL2271532	EPL2271530	EPL2271531	EPL2271529	EPL2271526	EPL2271528	EPL2271527		Y	Y	Y	Y	Y	Y	Y
A/chicken/Guangdong/111/2019	Chicken	Guangdong	South_China	2019-01-01	2019	EPL2271541	EPL2271540	EPL2271538	EPL2271539	EPL2271537	EPL2271534	EPL2271536	EPL2271535	Y	Y	Y	Y	Y	Y	Y	Y	G57
A/chicken/Guangdong/112/2019	Chicken	Guangdong	South_China	2019-01-01	2019	EPL2271549	EPL2271548	EPL2271546	EPL2271547	EPL2271545	EPL2271542	EPL2271544	EPL2271543	Y	Y	Y	Y	Y	Y	Y	Y	G57
A/chicken/Guangdong/113/2019	Chicken	Guangdong	South_China	2019-01-01	2019	EPL2271557	EPL2271556	EPL2271554	EPL2271555	EPL2271553	EPL2271550	EPL2271552	EPL2271551	Y	Y	Y	Y	Y	Y	Y	Y	G57
A/chicken/Guangdong/114/2019	Chicken	Guangdong	South_China	2019-01-01	2019	EPL2271565	EPL2271564	EPL2271562	EPL2271563	EPL2271561	EPL2271558	EPL2271560	EPL2271559	Y	Y	Y	Y	Y	Y	Y	Y	G57
A/chicken/Guangdong/115/2019	Chicken	Guangdong	South_China	2019-01-01	2019	EPL2271573	EPL2271572	EPL2271570	EPL2271571	EPL2271569	EPL2271566	EPL2271568	EPL2271567	Y	Y	Y	Y	Y	Y	Y	Y	G57
A/chicken/Guangdong/116/2019	Chicken	Guangdong	South_China	2019-01-01	2019	EPL2271581	EPL2271580	EPL2271578	EPL2271579	EPL2271577	EPL2271574	EPL2271576	EPL2271575	Y	Y	Y	Y	Y	Y	Y	Y	G57
A/chicken/Guangdong/117/2019	Chicken	Guangdong	South_China	2019-01-01	2019	EPL2271589	EPL2271588	EPL2271586	EPL2271587	EPL2271585	EPL2271582	EPL2271584	EPL2271583		Y	Y	Y	Y	Y	Y	Y
A/chicken/Guangdong/118/2019	Chicken	Guangdong	South_China	2019-01-01	2019	EPL2271597	EPL2271596	EPL2271594	EPL2271595	EPL2271593	EPL2271590	EPL2271592	EPL2271591	Y	Y	Y	Y	Y	Y	Y	Y	G57
A/chicken/Guangdong/119/2019	Chicken	Guangdong	South_China	2019-01-01	2019	EPL2271605	EPL2271604	EPL2271602	EPL2271603	EPL2271601	EPL2271598	EPL2271600	EPL2271599	Y	Y	Y	Y	Y	Y	Y	Y	G57
A/chicken/Guangdong/12.04_SZBJ002-O/2017	Chicken	Guangdong	South_China	2017-12-04	2017	EPL1820165	EPL1822529	EPL1816097	EPL1817037	EPL1819267	EPL1821605	EPL1823729	EPL1824686	Y	Y	Y	Y	Y	Y	Y	Y	G57
A/chicken/Guangdong/12.04_SZBJ007-O/2017	Chicken	Guangdong	South_China	2017-12-04	2017	MW103664	MW103666	MW103661	MW103662	MW103663	MW103665	MW103667	MW103668	Y	Y	Y	Y	Y	Y	Y	Y	G57
A/chicken/Guangdong/12.04_SZBJ009-O/2017	Chicken	Guangdong	South_China	2017-12-04	2017	EPL1820166	EPL1822530	EPL1816098	EPL1817038	EPL1819268	EPL1821606	EPL1823730	EPL1824687	Y	Y	Y	Y	Y	Y	Y	Y	G57
A/chicken/Guangdong/12.04_SZBJ018-O/2017	Chicken	Guangdong	South_China	2017-12-04	2017	EPL1820167	EPL1822531	EPL1816099	EPL1817039	EPL1819269	EPL1821607	EPL1823731	EPL1824688	Y	Y	Y	Y	Y	Y	Y	Y	G57
A/chicken/Guangdong/12.29_SZBJ003-O/2016	Chicken	Guangdong	South_China	2016-12-29	2016	MW103672	MW103674	MW103669	MW103670	MW103671	MW103673	MW103675	MW103676	Y	Y	Y	Y	Y	Y	Y	Y	G57
A/chicken/Guangdong/12.29_SZBJ007-O/2016	Chicken	Guangdong	South_China	2016-12-29	2016	MW103688	MW103690	MW103685	MW103686	MW103687	MW103689	MW103691	MW103692	Y	Y	Y	Y	Y	Y	Y	Y	G57
A/chicken/Guangdong/12.29_SZBJ009-O/2016	Chicken	Guangdong	South_China	2016-12-29	2016	MW103696	MW103698	MW103693	MW103694	MW103695	MW103697	MW103699	MW103700	Y	Y	Y	Y	Y	Y	Y	Y	G57
A/chicken/Guangdong/12.29_SZBJ010-O/2016	Chicken	Guangdong	South_China	2016-12-29	2016	MW103704	MW103706	MW103701	MW103702	MW103703	MW103705	MW103707	MW103708	Y	Y	Y	Y	Y	Y	Y	Y	G57
A/chicken/Guangdong/120/2019	Chicken	Guangdong	South_China	2019-01-01	2019	EPL2271613	EPL2271612	EPL2271610	EPL2271611	EPL2271609	EPL2271606	EPL2271608	EPL2271607	Y	Y	Y	Y	Y	Y	Y	Y	G57
A/chicken/Guangdong/121/2019	Chicken	Guangdong	South_China	2019-01-01	2019	EPL2271621	EPL2271620	EPL2271618	EPL2271619	EPL2271617	EPL2271614	EPL2271616	EPL2271615	Y	Y	Y	Y	Y	Y	Y	Y	G57
A/chicken/Guangdong/1214/2009	Chicken	Guangdong	South_China	2009-12-02	2009	KP865940	KP865984	KP865902	KP865855	KP865809	KP865775	KP866028	KP866071		Y	Y	Y	Y	Y	Y	Y
A/chicken/Guangdong/122/2019	Chicken	Guangdong	South_China	2019-01-01	2019	EPL2271629	EPL2271628	EPL2271626	EPL2271627	EPL2271625	EPL2271622	EPL2271624	EPL2271623	Y	Y	Y	Y	Y	Y	Y	Y	G57
A/chicken/Guangdong/123/2019	Chicken	Guangdong	South_China	2019-01-01	2019	EPL2271637	EPL2271636	EPL2271634	EPL2271635	EPL2271633	EPL2271630	EPL2271632	EPL2271631	Y	Y	Y	Y	Y	Y	Y	Y	G57
A/chicken/Guangdong/124/2019	Chicken	Guangdong	South_China	2019-01-01	2019	EPL2271645	EPL2271644	EPL2271642	EPL2271643	EPL2271641	EPL2271638	EPL2271640	EPL2271639	Y	Y	Y	Y	Y	Y	Y	Y	G57
A/chicken/Guangdong/125/2019	Chicken	Guangdong	South_China	2019-01-01	2019	EPL2271653	EPL2271652	EPL2271650	EPL2271651	EPL2271649	EPL2271646	EPL2271648	EPL2271647		Y	Y	Y	Y	Y	Y	Y
A/chicken/Guangdong/126/2019	Chicken	Guangdong	South_China	2019-01-01	2019	EPL2271661	EPL2271660	EPL2271658	EPL2271659	EPL2271657	EPL2271654	EPL2271656	EPL2271655	Y	Y	Y	Y	Y	Y	Y	Y	G57
A/chicken/Guangdong/127/2019	Chicken	Guangdong	South_China	2019-01-01	2019	EPL2271669	EPL2271668	EPL2271666	EPL2271667	EPL2271665	EPL2271662	EPL2271664	EPL2271663		Y	Y	Y	Y	Y	Y	Y
A/chicken/Guangdong/128/2019	Chicken	Guangdong	South_China	2019-01-01	2019	EPL2271677	EPL2271676	EPL2271674	EPL2271675	EPL2271673	EPL2271670	EPL2271672	EPL2271671	Y	Y	Y	Y	Y	Y	Y	Y	G57
A/chicken/Guangdong/129/2019	Chicken	Guangdong	South_China	2019-01-01	2019	EPL2271685	EPL2271684	EPL2271682	EPL2271683	EPL2271681	EPL2271678	EPL2271680	EPL2271679		Y	Y	Y	Y	Y	Y	Y
A/chicken/Guangdong/130/2019	Chicken	Guangdong	South_China	2019-01-01	2019	EPL2271693	EPL2271692	EPL2271690	EPL2271691	EPL2271689	EPL2271686	EPL2271688	EPL2271687		Y	Y	Y	Y	Y	Y	Y
A/chicken/Guangdong/131/2019	Chicken	Guangdong	South_China	2019-01-01	2019	EPL2271701	EPL2271700	EPL2271698	EPL2271699	EPL2271697	EPL2271694	EPL2271696	EPL2271695	Y	Y	Y	Y	Y	Y	Y	Y	G57
A/chicken/Guangdong/132/2019	Chicken	Guangdong	South_China	2019-01-01	2019	EPL2271709	EPL2271708	EPL2271706	EPL2271707	EPL2271705	EPL2271702	EPL2271704	EPL2271703	Y	Y	Y	Y	Y	Y	Y	Y	G57
A/chicken/Guangdong/133/2019	Chicken	Guangdong	South_China	2019-01-01	2019	EPL2271717	EPL2271716	EPL2271714	EPL2271715	EPL2271713	EPL2271710	EPL2271712	EPL2271711		Y	Y	Y	Y	Y	Y	Y
A/chicken/Guangdong/134/2019	Chicken	Guangdong	South_China	2019-01-01	2019	EPL2271725	EPL2271724	EPL2271722	EPL2271723	EPL2271721	EPL2271718	EPL2271720	EPL2271719	Y	Y	Y	Y	Y	Y	Y	Y	G57
A/chicken/Guangdong/135/2019	Chicken	Guangdong	South_China	2019-01-01	2019	EPL2271733	EPL2271732	EPL2271730	EPL2271731	EPL2271729	EPL2271726	EPL2271728	EPL2271727	Y	Y	Y	Y	Y	Y	Y	Y	G57
A/chicken/Guangdong/136/2019	Chicken	Guangdong	South_China	2019-01-01	2019	EPL2271741	EPL2271740	EPL2271738	EPL2271739	EPL2271737	EPL2271734	EPL2271736	EPL2271735	Y	Y	Y	Y	Y	Y	Y	Y	G57
A/chicken/Guangdong/137/2019	Chicken	Guangdong	South_China	2019-01-01	2019	EPL2271749	EPL2271748	EPL2271746	EPL2271747	EPL2271745	EPL2271742	EPL2271744	EPL2271743	Y	Y	Y	Y	Y	Y	Y	Y	G57
A/chicken/Guangdong/138/2019	Chicken	Guangdong	South_China	2019-01-01	2019	EPL2271757	EPL2271756	EPL2271754	EPL2271755	EPL2271753	EPL2271750	EPL2271752	EPL2271751	Y	Y	Y	Y	Y	Y	Y	Y	G57
A/chicken/Guangdong/139/2017	Chicken	Guangdong	South_China	2017-01-01	2017	EPL2271765	EPL2271764	EPL2271762	EPL2271763	EPL2271761	EPL2271758	EPL2271760	EPL2271759	Y	Y	Y	Y	Y	Y	Y	Y	G57
A/chicken/Guangdong/140/2017	Chicken	Guangdong	South_China	2017-01-01	2017	EPL2271773	EPL2271772	EPL2271770	EPL2271771	EPL2271769	EPL2271766	EPL2271768	EPL2271767	Y	Y	Y	Y	Y	Y	Y	Y	G57
A/chicken/Guangdong/141/2017	Chicken	Guangdong	South_China	2017-01-01	2017	EPL2271781	EPL2271780	EPL2271778	EPL2271779	EPL2271777	EPL2271774	EPL2271776	EPL2271775	Y	Y	Y	Y	Y	Y	Y	Y	G57
A/chicken/Guangdong/142/2017	Chicken	Guangdong	South_China	2017-01-01	2017	EPL2271789	EPL2271788	EPL2271786	EPL2271787	EPL2271785	EPL2271782	EPL2271784	EPL2271783	Y	Y	Y	Y	Y	Y	Y	Y	G57
A/chicken/Guangdong/143/2017	Chicken	Guangdong	South_China	2017-01-01	2017	EPL2271797	EPL2271796	EPL2271794	EPL2271795	EPL2271793	EPL2271790	EPL2271792	EPL2271791	Y	Y	Y	Y	Y	Y	Y	Y	G57
A/chicken/Guangdong/144/2017	Chicken	Guangdong	South_China	2017-01-01	2017	EPL2271805	EPL2271804	EPL2271802	EPL2271803	EPL2271801	EPL2271798	EPL2271800	EPL2271799	Y	Y	Y	Y	Y	Y	Y	Y	G57
A/chicken/Guangdong/145/2017	Chicken	Guangdong	South_China	2017-01-01	2017	EPL2271813	EPL2271812	EPL2271810	EPL2271811	EPL2271809	EPL2271806	EPL2271808	EPL2271807	Y	Y	Y	Y	Y	Y	Y	Y	G57
A/chicken/Guangdong/146/2017	Chicken	Guangdong	South_China	2017-01-01	2017	EPL2271821	EPL2271820	EPL2271818	EPL2271819	EPL2271817	EPL2271814	EPL2271816	EPL2271815	Y	Y	Y	Y	Y	Y	Y	Y	G57
A/chicken/Guangdong/147/2017	Chicken	Guangdong	South_China	2017-01-01	2017	EPL2271829	EPL2271828	EPL2271826	EPL2271827	EPL2271825	EPL2271822	EPL2271824	EPL2271823	Y	Y	Y	Y	Y	Y	Y	Y	G57
A/chicken/Guangdong/148/2017	Chicken	Guangdong	South_China	2017-01-01	2017	EPL2271837	EPL2271836	EPL2271834	EPL2271835	EPL2271833	EPL2271830	EPL2271832	EPL2271831	Y	Y	Y	Y	Y	Y	Y	Y	G57
A/chicken/Guangdong/149/2018	Chicken	Guangdong	South_China	2018-01-01	2018	EPL2271845	EPL2271844	EPL2271842	EPL2271843	EPL2271841	EPL2271838	EPL2271840	EPL2271839	Y	Y	Y	Y	Y	Y	Y	Y	G57
A/chicken/Guangdong/1494/2009	Chicken	Guangdong	South_China	2009-12-02	2009	KP865942	KP865986	KP865905	KP865858	KP865823	KP865755	KP866030	KP866072	Y		Y			Y	Y
A/chicken/Guangdong/150/2018	Chicken	Guangdong	South_China	2018-01-01	2018	EPL2271853	EPL2271852	EPL2271850	EPL2271851	EPL2271849	EPL2271846	EPL2271848	EPL2271847	Y	Y	Y	Y	Y	Y	Y	Y	G57
A/chicken/Guangdong/151/2018	Chicken	Guangdong	South_China	2018-01-01	2018	EPL2271861	EPL2271860	EPL2271858	EPL2271859	EPL2271857	EPL2271854	EPL2271856	EPL2271855	Y	Y	Y	Y	Y	Y	Y	Y	G57
A/chicken/Guangdong/152/2018	Chicken	Guangdong	South_China	2018-01-01	2018	EPL2271869	EPL2271868	EPL2271866	EPL2271867	EPL2271865	EPL2271862	EPL2271864	EPL2271863		Y	Y	Y	Y	Y	Y	Y
A/chicken/Guangdong/153/2018	Chicken	Guangdong	South_China	2018-01-01	2018	EPL2271877	EPL2271876	EPL2271874	EPL2271875	EPL2271873	EPL2271870	EPL2271872	EPL2271871	Y	Y	Y	Y	Y	Y	Y	Y	G57
A/chicken/Guangdong/154/2018	Chicken	Guangdong	South_China	2018-01-01	2018	EPL2271885	EPL2271884	EPL2271882	EPL2271883	EPL2271881	EPL2271878	EPL2271880	EPL2271879	Y	Y	Y	Y	Y	Y	Y	Y	G57
A/chicken/Guangdong/1683/2009	Chicken	Guangdong	South_China	2009-12-02	2009	KP865943	KP865987	KP865906	KP865859	KP865824	KP865756	KP866031	KP866073	Y	Y		Y	Y	Y	Y	Y
A/chicken/Guangdong/2.06_SZBJ006-O/2018	Chicken	Guangdong	South_China	2018-02-06	2018	MW103712	MW103714	MW103709	MW103710	MW103711	MW103713	MW103715	MW103716	Y	Y	Y	Y	Y	Y	Y	Y	G57
A/chicken/Guangdong/2.06_SZBJ009-O/2018	Chicken	Guangdong	South_China	2018-02-06	2018	EPL1820080	EPL1822444	EPL1816018	EPL1816956	EPL1819194	EPL1821520	EPL1823645	EPL1824601	Y	Y	Y	Y	Y	Y	Y	Y	G57
A/chicken/Guangdong/2.06_SZBJ011-O/2018	Chicken	Guangdong	South_China	2018-02-06	2018	EPL1820081	EPL1822445	EPL1816019	EPL1816957	EPL1819195	EPL1821521	EPL1823646	EPL1824602	Y	Y	Y	Y	Y	Y	Y	Y	G57
A/chicken/Guangdong/2.06_SZBJ020-O/2018	Chicken	Guangdong	South_China	2018-02-06	2018	MW097266	MW099630	MW094507	MW095446	MW096380	MW098706	MW100832	MW101788	Y	Y	Y	Y	Y	Y	Y	Y	G57
A/chicken/Guangdong/2.06_SZBJ021-C/2018	Chicken	Guangdong	South_China	2018-02-06	2018	EPL1820084	EPL1822448	EPL1816022	EPL1816960	EPL1819198	EPL1821524	EPL1823649	EPL1824605	Y	Y	Y	Y	Y	Y	Y	Y	G57
A/chicken/Guangdong/2.06_SZBJ021-O/2018	Chicken	Guangdong	South_China	2018-02-06	2018	MW103720	MW103722	MW103717	MW103718	MW103719	MW103721	MW103723	MW103724	Y	Y	Y	Y	Y	Y	Y	Y	G57
A/chicken/Guangdong/2.06_SZBJ022-O/2018	Chicken	Guangdong	South_China	2018-02-06	2018	EPL1820083	EPL1822447	EPL1816021	EPL1816959	EPL1819197	EPL1821523	EPL1823648	EPL1824604	Y	Y	Y	Y	Y	Y	Y	Y	G57
A/chicken/Guangdong/21/02	Chicken	Guangdong	South_China	2002-06-15	2002	DQ064357	DQ064411	DQ064546	DQ064519	DQ064492	DQ064438	DQ064384	DQ064465	Y
A/chicken/Guangdong/28/2017	Chicken	Guangdong	South_China	2017-01-15	2017	MT032408	MT032410	MT032405	MT032406	MT032407	MT032409	MT032411	MT032412	Y	Y	Y	Y	Y	Y	Y	Y	G57
A/chicken/Guangdong/308/2018	Chicken	Guangdong	South_China	2018-01-01	2018	EPL2273045	EPL2273044	EPL2273042	EPL2273043	EPL2273041	EPL2273038	EPL2273040	EPL2273039	Y	Y	Y	Y	Y	Y	Y	Y	G57
A/chicken/Guangdong/309/2017	Chicken	Guangdong	South_China	2017-01-01	2017	EPL2273053	EPL2273052	EPL2273050	EPL2273051	EPL2273049	EPL2273046	EPL2273048	EPL2273047	Y	Y	Y	Y	Y	Y	Y	Y	G57
A/chicken/Guangdong/310/2017	Chicken	Guangdong	South_China	2017-01-01	2017	EPL2273061	EPL2273060	EPL2273058	EPL2273059	EPL2273057	EPL2273054	EPL2273056	EPL2273055	Y	Y	Y	Y	Y	Y	Y	Y	G57
A/chicken/Guangdong/311/2017	Chicken	Guangdong	South_China	2017-01-01	2017	EPL2273069	EPL2273068	EPL2273066	EPL2273067	EPL2273065	EPL2273062	EPL2273064	EPL2273063	Y	Y	Y	Y	Y	Y	Y	Y	G57
A/chicken/Guangdong/312/2017	Chicken	Guangdong	South_China	2017-01-01	2017	EPL2273077	EPL2273076	EPL2273074	EPL2273075	EPL2273073	EPL2273070	EPL2273072	EPL2273071	Y	Y	Y	Y	Y	Y	Y	Y	G57
A/chicken/Guangdong/313/2018	Chicken	Guangdong	South_China	2018-01-01	2018	EPL2273085	EPL2273084	EPL2273082	EPL2273083	EPL2273081	EPL2273078	EPL2273080	EPL2273079	Y	Y	Y	Y	Y	Y	Y	Y	G57
A/chicken/Guangdong/314/2018	Chicken	Guangdong	South_China	2018-01-01	2018	EPL2273093	EPL2273092	EPL2273090	EPL2273091	EPL2273089	EPL2273086	EPL2273088	EPL2273087	Y	Y	Y	Y	Y	Y	Y	Y	G57
A/chicken/Guangdong/315/2018	Chicken	Guangdong	South_China	2018-01-01	2018	EPL2273101	EPL2273100	EPL2273098	EPL2273099	EPL2273097	EPL2273094	EPL2273096	EPL2273095	Y	Y	Y	Y	Y	Y	Y	Y	G57
A/chicken/Guangdong/316/2018	Chicken	Guangdong	South_China	2018-01-01	2018	EPL2273109	EPL2273108	EPL2273106	EPL2273107	EPL2273105	EPL2273102	EPL2273104	EPL2273103	Y	Y	Y	Y	Y	Y	Y	Y	G57
A/chicken/Guangdong/34/2011	Chicken	Guangdong	South_China	2011-01-01	2011	EPL692176	EPL691778	EPL691709	EPL692095	EPL691873	EPL691654	EPL692310	EPL691662		Y	Y	Y	Y	Y	Y	Y
A/chicken/Guangdong/4.18_SZBJ001-O/2018	Chicken	Guangdong	South_China	2018-04-18	2018	MW103728	MW103730	MW103725	MW103726	MW103727	MW103729	MW103731	MW103732	Y	Y	Y	Y	Y	Y	Y	Y	G57
A/chicken/Guangdong/4.18_SZBJ002-O/2018	Chicken	Guangdong	South_China	2018-04-18	2018	MW103736	MW103738	MW103733	MW103734	MW103735	MW103737	MW103739	MW103740	Y	Y	Y	Y	Y	Y	Y	Y	G57
A/chicken/Guangdong/4.18_SZBJ003-O/2018	Chicken	Guangdong	South_China	2018-04-18	2018	MW103744	MW103746	MW103741	MW103742	MW103743	MW103745	MW103747	MW103748	Y	Y	Y	Y	Y	Y	Y	Y	G57
A/chicken/Guangdong/4.18_SZBJ006-O/2018	Chicken	Guangdong	South_China	2018-04-18	2018	MW097269	MW099633	MW094510	MW095449	MW096383	MW098709	MW100835	MW101791	Y	Y	Y	Y	Y	Y	Y	Y	G57
A/chicken/Guangdong/4.18_SZBJ007-O/2018	Chicken	Guangdong	South_China	2018-04-18	2018	MW103752	MW103754	MW103749	MW103750	MW103751	MW103753	MW103755	MW103756	Y	Y	Y	Y	Y	Y	Y	Y	G57
A/chicken/Guangdong/4.18_SZBJ009-O/2018	Chicken	Guangdong	South_China	2018-04-18	2018	MW103760	MW103762	MW103757	MW103758	MW103759	MW103761	MW103763	MW103764	Y	Y	Y	Y	Y	Y	Y	Y	G57
A/chicken/Guangdong/4.18_SZBJ010-O/2018	Chicken	Guangdong	South_China	2018-04-18	2018	MW097270	MW099634	MW094511	MW095450	MW096384	MW098710	MW100836	MW101792	Y	Y	Y	Y	Y	Y	Y	Y	G57
A/chicken/Guangdong/4.18_SZBJ011-O/2018	Chicken	Guangdong	South_China	2018-04-18	2018	MW103768	MW103770	MW103765	MW103766	MW103767	MW103769	MW103771	MW103772	Y	Y	Y	Y	Y	Y	Y	Y	G57
A/chicken/Guangdong/4.18_SZBJ012-O/2018	Chicken	Guangdong	South_China	2018-04-18	2018	MW103776	MW103778	MW103773	MW103774	MW103775	MW103777	MW103779	MW103780	Y	Y	Y	Y	Y	Y	Y	Y	G57
A/chicken/Guangdong/4.18_SZBJ013-O/2018	Chicken	Guangdong	South_China	2018-04-18	2018	MW097271	MW099635	MW094512	MW095451	MW096385	MW098711	MW100837	MW101793	Y	Y	Y	Y	Y	Y	Y	Y	G57
A/chicken/Guangdong/4.18_SZBJ014-O/2018	Chicken	Guangdong	South_China	2018-04-18	2018	EPL1820088	EPL1822452	EPL1816026	EPL1816964	EPL1819202	EPL1821528	EPL1823653	EPL1824609	Y	Y	Y	Y	Y	Y	Y	Y	G57
A/chicken/Guangdong/4.18_SZBJ015-O/2018	Chicken	Guangdong	South_China	2018-04-18	2018	MW103784	MW103786	MW103781	MW103782	MW103783	MW103785	MW103787	MW103788	Y	Y	Y	Y	Y	Y	Y	Y	G57
A/chicken/Guangdong/4.18_SZBJ016-O/2018	Chicken	Guangdong	South_China	2018-04-18	2018	MW097274	MW099638	MW094515	MW095454	MW096388	MW098714	MW100840	MW101796	Y	Y	Y	Y	Y	Y	Y	Y	G57
A/chicken/Guangdong/4.18_SZBJ020-O/2018	Chicken	Guangdong	South_China	2018-04-18	2018	EPL1820089	EPL1822453	EPL1816027	EPL1816965	EPL1819203	EPL1821529	EPL1823654	EPL1824610	Y	Y	Y	Y	Y	Y	Y	Y	G57
A/chicken/Guangdong/4.18_SZBJ021-O/2018	Chicken	Guangdong	South_China	2018-04-18	2018	MW103792	MW103794	MW103789	MW103790	MW103791	MW103793	MW103795	MW103796	Y	Y	Y	Y	Y	Y	Y	Y	G57
A/chicken/Guangdong/4.18_SZBJ022-O/2018	Chicken	Guangdong	South_China	2018-04-18	2018	MW103800	MW103802	MW103797	MW103798	MW103799	MW103801	MW103803	MW103804	Y	Y	Y	Y	Y	Y	Y	Y	G57
A/chicken/Guangdong/4.24_SZBJ002-O/2017	Chicken	Guangdong	South_China	2017-04-24	2017	MW097282	MW099646	MW094523	MW095462	MW096395	MW098722	MW100848	MW101804	Y	Y	Y	Y	Y	Y	Y	Y	G57
A/chicken/Guangdong/4.24_SZBJ004-O/2017	Chicken	Guangdong	South_China	2017-04-24	2017	MW097283	MW099647	MW094524	MW095463	MW096396	MW098723	MW100849	MW101805	Y	Y	Y	Y	Y	Y	Y
A/chicken/Guangdong/4.24_SZBJ005-O/2017	Chicken	Guangdong	South_China	2017-04-24	2017	MW103808	MW103810	MW103805	MW103806	MW103807	MW103809	MW103811	MW103812	Y	Y	Y	Y	Y	Y	Y	Y	G57
A/chicken/Guangdong/4.24_SZBJ006-O/2017	Chicken	Guangdong	South_China	2017-04-24	2017	MW097284	MW099648	MW094525	MW095464	MW096397	MW098724	MW100850	MW101806	Y	Y	Y	Y	Y	Y	Y	Y	G57
A/chicken/Guangdong/4.24_SZBJ007-O/2017	Chicken	Guangdong	South_China	2017-04-24	2017	MW103816	MW103818	MW103813	MW103814	MW103815	MW103817	MW103819	MW103820	Y	Y	Y	Y	Y	Y	Y	Y	G57
A/chicken/Guangdong/4/00	Chicken	Guangdong	South_China	2000-06-15	2000	DQ064358	DQ064412	DQ064548	DQ064520	DQ064493	DQ064439	DQ064385	DQ064466		Y
A/chicken/Guangdong/47/01	Chicken	Guangdong	South_China	2001-06-15	2001	DQ064359	DQ064413	DQ064547	DQ064521	DQ064494	DQ064440	DQ064386	DQ064467	Y
A/chicken/Guangdong/5.23_SZBJ004-O/2018	Chicken	Guangdong	South_China	2018-05-23	2018	MW103824	MW103826	MW103821	MW103822	MW103823	MW103825	MW103827	MW103828	Y	Y	Y	Y	Y	Y	Y	Y	G57
A/chicken/Guangdong/5.23_SZBJ005-O/2018	Chicken	Guangdong	South_China	2018-05-23	2018	MW103832	MW103834	MW103829	MW103830	MW103831	MW103833	MW103835	MW103836	Y	Y	Y	Y	Y	Y	Y	Y	G57
A/chicken/Guangdong/5.23_SZBJ006-O/2018	Chicken	Guangdong	South_China	2018-05-23	2018	MW103840	MW103842	MW103837	MW103838	MW103839	MW103841	MW103843	MW103844	Y	Y	Y	Y	Y	Y	Y	Y	G57
A/chicken/Guangdong/5.23_SZBJ007-O/2018	Chicken	Guangdong	South_China	2018-05-23	2018	MW103848	MW103850	MW103845	MW103846	MW103847	MW103849	MW103851	MW103852	Y	Y	Y	Y	Y	Y	Y	Y	G57
A/chicken/Guangdong/5.23_SZBJ008-O/2018	Chicken	Guangdong	South_China	2018-05-23	2018	MW097275	MW099639	MW094516	MW095455	MW096389	MW098715	MW100841	MW101797	Y	Y	Y	Y	Y	Y	Y	Y	G57
A/chicken/Guangdong/5.23_SZBJ010-O/2018	Chicken	Guangdong	South_China	2018-05-23	2018	MW103856	MW103858	MW103853	MW103854	MW103855	MW103857	MW103859	MW103860	Y	Y	Y	Y	Y	Y	Y	Y	G57
A/chicken/Guangdong/5.23_SZBJ011-O/2018	Chicken	Guangdong	South_China	2018-05-23	2018	MW103864	MW103866	MW103861	MW103862	MW103863	MW103865	MW103867	MW103868	Y	Y	Y	Y	Y	Y	Y	Y	G57
A/chicken/Guangdong/5.23_SZBJ012-O/2018	Chicken	Guangdong	South_China	2018-05-23	2018	MW103872	MW103874	MW103869	MW103870	MW103871	MW103873	MW103875	MW103876	Y	Y	Y	Y	Y	Y	Y	Y	G57
A/chicken/Guangdong/5.23_SZBJ013-O/2018	Chicken	Guangdong	South_China	2018-05-23	2018	MW103880	MW103882	MW103877	MW103878	MW103879	MW103881	MW103883	MW103884	Y	Y	Y	Y	Y	Y	Y	Y	G57
A/chicken/Guangdong/5.23_SZBJ014-O/2018	Chicken	Guangdong	South_China	2018-05-23	2018	EPL1820094	EPL1822458	EPL1816032	EPL1816970	EPL1819208	EPL1821534	EPL1823659	EPL1824615	Y	Y	Y	Y	Y	Y	Y	Y	G57
A/chicken/Guangdong/5.23_SZBJ015-O/2018	Chicken	Guangdong	South_China	2018-05-23	2018	MW103888	MW103890	MW103885	MW103886	MW103887	MW103889	MW103891	MW103892	Y	Y	Y	Y	Y	Y	Y	Y	G57
A/chicken/Guangdong/5.23_SZBJ017-O/2018	Chicken	Guangdong	South_China	2018-05-23	2018	MW103896	MW103898	MW103893	MW103894	MW103895	MW103897	MW103899	MW103900	Y	Y	Y	Y	Y	Y	Y	Y	G57
A/chicken/Guangdong/5.23_SZBJ018-O/2018	Chicken	Guangdong	South_China	2018-05-23	2018	MW097276	MW099640	MW094517	MW095456	MW096390	MW098716	MW100842	MW101798	Y	Y	Y	Y	Y	Y	Y	Y	G57
A/chicken/Guangdong/5.23_SZBJ020-O/2018	Chicken	Guangdong	South_China	2018-05-23	2018	MW103904	MW103906	MW103901	MW103902	MW103903	MW103905	MW103907	MW103908	Y	Y	Y	Y	Y	Y	Y	Y	G57
A/chicken/Guangdong/5.23_SZBJ021-C/2018	Chicken	Guangdong	South_China	2018-05-23	2018	MW103912	MW103914	MW103909	MW103910	MW103911	MW103913	MW103915	MW103916	Y	Y	Y	Y	Y	Y	Y	Y	G57
A/chicken/Guangdong/5.23_SZBJ022-C/2018	Chicken	Guangdong	South_China	2018-05-23	2018	MW097277	MW099641	MW094518	MW095457	MW096391	MW098717	MW100843	MW101799	Y	Y	Y	Y	Y	Y	Y	Y	G57
A/chicken/Guangdong/5.24_SZBJ020-C/2017	Chicken	Guangdong	South_China	2017-05-24	2017	MW103920	MW103922	MW103917	MW103918	MW103919	MW103921	MW103923	MW103924	Y	Y	Y	Y	Y	Y	Y
A/chicken/Guangdong/5.24_SZBJ033-C/2017	Chicken	Guangdong	South_China	2017-05-24	2017	MW103928	MW103930	MW103925	MW103926	MW103927	MW103929	MW103931	MW103932	Y	Y	Y	Y	Y	Y	Y	Y	G57
A/chicken/Guangdong/5/97	Chicken	Guangdong	South_China	1997-06-15	1997	DQ064360	DQ064414	DQ064549	DQ064522	DQ064495	DQ064441	DQ064387	DQ064468		Y
A/chicken/Guangdong/56/01	Chicken	Guangdong	South_China	2001-06-15	2001	DQ064361	DQ064415	DQ064550	DQ064523	DQ064496	DQ064442	DQ064388	DQ064469				Y	Y	Y		Y
A/chicken/Guangdong/6/97	Chicken	Guangdong	South_China	1997-06-15	1997	DQ064362	DQ064416	DQ064551	DQ064524	DQ064497	DQ064443	DQ064389	DQ064470
A/chicken/Guangdong/7.18_SZBJ001-O/2018	Chicken	Guangdong	South_China	2018-07-18	2018	MW103936	MW103938	MW103933	MW103934	MW103935	MW103937	MW103939	MW103940	Y	Y	Y	Y	Y	Y	Y	Y	G57
A/chicken/Guangdong/7.18_SZBJ004-O/2018	Chicken	Guangdong	South_China	2018-07-18	2018	MW103944	MW103946	MW103941	MW103942	MW103943	MW103945	MW103947	MW103948	Y	Y	Y	Y	Y	Y	Y	Y	G57
A/chicken/Guangdong/7.18_SZBJ005-O/2018	Chicken	Guangdong	South_China	2018-07-18	2018	MW103952	MW103954	MW103949	MW103950	MW103951	MW103953	MW103955	MW103956	Y	Y	Y	Y	Y	Y	Y	Y	G57
A/chicken/Guangdong/7.18_SZBJ006-O/2018	Chicken	Guangdong	South_China	2018-07-18	2018	MW103960	MW103962	MW103957	MW103958	MW103959	MW103961	MW103963	MW103964	Y	Y	Y	Y	Y	Y	Y	Y	G57
A/chicken/Guangdong/7.18_SZBJ007-O/2018	Chicken	Guangdong	South_China	2018-07-18	2018	MW103968	MW103970	MW103965	MW103966	MW103967	MW103969	MW103971	MW103972	Y	Y	Y	Y	Y	Y	Y	Y	G57
A/chicken/Guangdong/7.18_SZBJ008-O/2018	Chicken	Guangdong	South_China	2018-07-18	2018	MW103976	MW103978	MW103973	MW103974	MW103975	MW103977	MW103979	MW103980	Y	Y	Y	Y	Y	Y	Y	Y	G57
A/chicken/Guangdong/7.18_SZBJ009-O/2018	Chicken	Guangdong	South_China	2018-07-18	2018	MW103984	MW103986	MW103981	MW103982	MW103983	MW103985	MW103987	MW103988	Y	Y	Y	Y	Y	Y	Y	Y	G57
A/chicken/Guangdong/7.18_SZBJ010-O/2018	Chicken	Guangdong	South_China	2018-07-18	2018	MW103992	MW103994	MW103989	MW103990	MW103991	MW103993	MW103995	MW103996	Y	Y	Y	Y	Y	Y	Y	Y	G57
A/chicken/Guangdong/7.18_SZBJ011-O/2018	Chicken	Guangdong	South_China	2018-07-18	2018	MW104000	MW104002	MW103997	MW103998	MW103999	MW104001	MW104003	MW104004	Y	Y	Y	Y	Y	Y	Y	Y	G57
A/chicken/Guangdong/7.18_SZBJ012-O/2018	Chicken	Guangdong	South_China	2018-07-18	2018	MW104008	MW104010	MW104005	MW104006	MW104007	MW104009	MW104011	MW104012	Y	Y	Y	Y	Y	Y	Y	Y	G57
A/chicken/Guangdong/7.18_SZBJ013-O/2018	Chicken	Guangdong	South_China	2018-07-18	2018	MW104016	MW104018	MW104013	MW104014	MW104015	MW104017	MW104019	MW104020	Y	Y	Y	Y	Y	Y	Y	Y	G57
A/chicken/Guangdong/7.18_SZBJ014-O/2018	Chicken	Guangdong	South_China	2018-07-18	2018	MW104024	MW104026	MW104021	MW104022	MW104023	MW104025	MW104027	MW104028	Y	Y	Y	Y	Y	Y	Y	Y	G57
A/chicken/Guangdong/7.18_SZBJ015-O/2018	Chicken	Guangdong	South_China	2018-07-18	2018	MW104032	MW104034	MW104029	MW104030	MW104031	MW104033	MW104035	MW104036	Y	Y	Y	Y	Y	Y	Y	Y	G57
A/chicken/Guangdong/7.18_SZBJ016-O/2018	Chicken	Guangdong	South_China	2018-07-18	2018	MW104040	MW104042	MW104037	MW104038	MW104039	MW104041	MW104043	MW104044	Y	Y	Y	Y	Y	Y	Y	Y	G57
A/chicken/Guangdong/7.18_SZBJ018-O/2018	Chicken	Guangdong	South_China	2018-07-18	2018	MW104048	MW104050	MW104045	MW104046	MW104047	MW104049	MW104051	MW104052	Y	Y	Y	Y	Y	Y	Y	Y	G57
A/chicken/Guangdong/7.18_SZBJ019-O/2018	Chicken	Guangdong	South_China	2018-07-18	2018	MW104056	MW104058	MW104053	MW104054	MW104055	MW104057	MW104059	MW104060	Y	Y	Y	Y	Y	Y	Y	Y	G57
A/chicken/Guangdong/7.18_SZBJ020-O/2018	Chicken	Guangdong	South_China	2018-07-18	2018	MW104064	MW104066	MW104061	MW104062	MW104063	MW104065	MW104067	MW104068	Y	Y	Y	Y	Y	Y	Y	Y	G57
A/chicken/Guangdong/7.18_SZBJ021-O/2018	Chicken	Guangdong	South_China	2018-07-18	2018	MW104072	MW104074	MW104069	MW104070	MW104071	MW104073	MW104075	MW104076	Y	Y	Y	Y	Y	Y	Y	Y	G57
A/chicken/Guangdong/7.18_SZBJ022-O/2018	Chicken	Guangdong	South_China	2018-07-18	2018	MW104080	MW104082	MW104077	MW104078	MW104079	MW104081	MW104083	MW104084	Y	Y	Y	Y	Y	Y	Y	Y	G57
A/chicken/Guangdong/7.20_DGCP023-C/2017	Chicken	Guangdong	South_China	2017-07-02	2017	MW104096	MW104098	MW104093	MW104094	MW104095	MW104097	MW104099	MW104100	Y	Y	Y	Y	Y	Y	Y	Y	G57
A/chicken/Guangdong/7.20_DGCP043-O/2017	Chicken	Guangdong	South_China	2017-07-02	2017	EPL1820320	EPL1822683	EPL1816257	EPL1818501	EPL1819424	EPL1821761	EPL1823890	EPL1824843	Y	Y	Y	Y	Y	Y	Y	Y	G57
A/chicken/Guangdong/7.20_DGCP045-O/2017	Chicken	Guangdong	South_China	2017-07-02	2017	EPL1820319	EPL1822682	EPL1816256	EPL1818500	EPL1819423	EPL1821760	EPL1823889	EPL1824842	Y	Y	Y	Y	Y	Y	Y	Y	G57
A/chicken/Guangdong/7.20_DGCP050-O/2017	Chicken	Guangdong	South_China	2017-07-02	2017	EPL1821008	EPL1823231	EPL1826916	EPL1826917	EPL1826918	EPL1826920	EPL1826922	EPL1826923	Y	Y			Y
A/chicken/Guangdong/8.08_SZBJ002-O/2018	Chicken	Guangdong	South_China	2018-08-08	2018	EPL1820095	EPL1822459	EPL1816033	EPL1816971	EPL1819209	EPL1821535	EPL1823660	EPL1824616	Y	Y	Y	Y	Y	Y	Y	Y	G57
A/chicken/Guangdong/8.08_SZBJ014-O/2018	Chicken	Guangdong	South_China	2018-08-08	2018	EPL1820096	EPL1822460	EPL1816034	EPL1816972	EPL1819210	EPL1821536	EPL1823661	EPL1824617	Y	Y	Y	Y	Y	Y	Y	Y	G57
A/chicken/Guangdong/8.22_HLYM001-O/2018	Chicken	Guangdong	South_China	2018-08-22	2018	MW104112	MW104114	MW104109	MW104110	MW104111	MW104113	MW104115	MW104116	Y	Y	Y	Y	Y	Y	Y	Y	G57
A/chicken/Guangdong/8.22_HLYM002-O/2018	Chicken	Guangdong	South_China	2018-08-22	2018	MW097314	MW099678	MW094553	MW095493	MW096421	MW098754	MW100880	MW101836	Y	Y	Y	Y	Y	Y	Y	Y	G57
A/chicken/Guangdong/8.22_HLYM003-O/2018	Chicken	Guangdong	South_China	2018-08-22	2018	EPL1820131	EPL1822495	EPL1816067	EPL1817006	EPL1819238	EPL1821571	EPL1823696	EPL1824652	Y	Y	Y	Y	Y	Y	Y	Y	G57
A/chicken/Guangdong/8.22_HLYM005-O/2018	Chicken	Guangdong	South_China	2018-08-22	2018	MW097316	MW099680	MW094555	MW095495	MW096423	MW098756	MW100882	MW101838	Y	Y	Y	Y	Y	Y	Y	Y	G57
A/chicken/Guangdong/8.22_HLYM009-C/2018	Chicken	Guangdong	South_China	2018-08-22	2018	EPL1820134	EPL1822498	EPL1816070	EPL1817009	EPL1819241	EPL1821574	EPL1823699	EPL1824655	Y	Y	Y	Y	Y	Y	Y	Y	G57
A/chicken/Guangdong/8.22_HLYM011-O/2018	Chicken	Guangdong	South_China	2018-08-22	2018	MW104120	MW104122	MW104117	MW104118	MW104119	MW104121	MW104123	MW104124	Y	Y	Y	Y	Y	Y	Y	Y	G57
A/chicken/Guangdong/8.22_HLYM014-O/2018	Chicken	Guangdong	South_China	2018-08-22	2018	MW097317	MW099681	MW094556	MW095496	MW096424	MW098757	MW100883	MW101839	Y	Y	Y	Y	Y	Y	Y	Y	G57
A/chicken/Guangdong/8.30_DGCP025-O/2017	Chicken	Guangdong	South_China	2017-08-03	2017	EPL1820234	EPL1822596	EPL1816166	EPL1817106	EPL1819336	EPL1821674	EPL1823798	EPL1824753	Y	Y	Y	Y	Y	Y	Y	Y	G57
A/chicken/Guangdong/835/2016	Chicken	Guangdong	South_China	2016-02-15	2016	KY794611	KY794613	KY794608	KY794609	KY794610	KY794612	KY794614	KY794615	Y	Y	Y	Y	Y	Y	Y	Y	G57
A/chicken/Guangdong/9.12_SZBJ001-O/2018	Chicken	Guangdong	South_China	2018-09-12	2018	MW104128	MW104130	MW104125	MW104126	MW104127	MW104129	MW104131	MW104132	Y	Y	Y	Y	Y	Y	Y	Y	G57
A/chicken/Guangdong/9.12_SZBJ004-O/2018	Chicken	Guangdong	South_China	2018-09-12	2018	MW097331	MW099695	MW094570	MW095509	MW096438	MW098771	MW100896	MW101853	Y	Y	Y	Y	Y	Y	Y	Y	G57
A/chicken/Guangdong/9.12_SZBJ006-O/2018	Chicken	Guangdong	South_China	2018-09-12	2018	MW097332	MW099696	MW094571	MW095510	MW096439	MW098772	MW100897	MW101854	Y	Y	Y	Y	Y	Y	Y	Y	G57
A/chicken/Guangdong/9.12_SZBJ008-O/2018	Chicken	Guangdong	South_China	2018-09-12	2018	MW104136	MW104138	MW104133	MW104134	MW104135	MW104137	MW104139	MW104140	Y	Y	Y	Y	Y	Y	Y	Y	G57
A/chicken/Guangdong/9.12_SZBJ012-O/2018	Chicken	Guangdong	South_China	2018-09-12	2018	MW104144	MW104146	MW104141	MW104142	MW104143	MW104145	MW104147	MW104148	Y	Y	Y	Y	Y	Y	Y	Y	G57
A/chicken/Guangdong/9.12_SZBJ013-O/2018	Chicken	Guangdong	South_China	2018-09-12	2018	MW104152	MW104154	MW104149	MW104150	MW104151	MW104153	MW104155	MW104156	Y	Y	Y	Y	Y	Y	Y	Y	G57
A/chicken/Guangdong/9.12_SZBJ014-O/2018	Chicken	Guangdong	South_China	2018-09-12	2018	MW104160	MW104162	MW104157	MW104158	MW104159	MW104161	MW104163	MW104164	Y	Y	Y	Y	Y	Y	Y	Y	G57
A/chicken/Guangdong/9.12_SZBJ015-O/2018	Chicken	Guangdong	South_China	2018-09-12	2018	MW104168	MW104170	MW104165	MW104166	MW104167	MW104169	MW104171	MW104172	Y	Y	Y	Y	Y	Y	Y	Y	G57
A/chicken/Guangdong/9.12_SZBJ016-O/2018	Chicken	Guangdong	South_China	2018-09-12	2018	MW104176	MW104178	MW104173	MW104174	MW104175	MW104177	MW104179	MW104180	Y	Y	Y	Y	Y	Y	Y	Y	G57
A/chicken/Guangdong/9.28_SZBJ001-O/2017	Chicken	Guangdong	South_China	2017-09-28	2017	EPL1820552	EPL1822917	EPL1816483	EPL1818726	EPL1819646	EPL1821993	EPL1824131	EPL1825073	Y	Y	Y	Y	Y	Y	Y	Y	G57
A/chicken/Guangdong/9.28_SZBJ017-O/2017	Chicken	Guangdong	South_China	2017-09-28	2017	MW097737	MW100102	MW094971	MW095911	MW096831	MW099178	MW101317	MW102259	Y	Y	Y	Y	Y	Y	Y	Y	G57
A/chicken/Guangdong/9.28_SZBJ018-C/2017	Chicken	Guangdong	South_China	2017-09-28	2017	MW104184	MW104186	MW104181	MW104182	MW104183	MW104185	MW104187	MW104188	Y	Y	Y	Y	Y	Y	Y	Y	G57
A/chicken/Guangdong/9.28_SZBJ018-O/2017	Chicken	Guangdong	South_China	2017-09-28	2017	MW104192	MW104194	MW104189	MW104190	MW104191	MW104193	MW104195	MW104196	Y	Y	Y	Y	Y	Y	Y	Y	G57
A/chicken/Guangdong/9.28_SZBJ019-O/2017	Chicken	Guangdong	South_China	2017-09-28	2017	EPL1820554	EPL1822919	EPL1816485	EPL1818728	EPL1819648	EPL1821995	EPL1824133	EPL1825075	Y	Y	Y	Y	Y	Y	Y	Y	G57
A/chicken/Guangdong/9.28_SZBJ020-O/2017	Chicken	Guangdong	South_China	2017-09-28	2017	MW097739	MW100104	MW094973	MW095913	MW096833	MW099180	MW101319	MW102261	Y	Y	Y	Y	Y	Y	Y	Y	G57
A/chicken/Guangdong/9.28_SZBJ021-O/2017	Chicken	Guangdong	South_China	2017-09-28	2017	MW097740	MW100105	MW094974	MW095914	MW096834	MW099181	MW101320	MW102262	Y	Y	Y	Y	Y	Y	Y	Y	G57
A/chicken/Guangdong/9.28_SZBJ023-O/2017	Chicken	Guangdong	South_China	2017-09-28	2017	MW104200	MW104202	MW104197	MW104198	MW104199	MW104201	MW104203	MW104204	Y	Y	Y	Y	Y	Y	Y	Y	G57
A/chicken/Guangdong/9.28_SZBJ024-O/2017	Chicken	Guangdong	South_China	2017-09-28	2017	MW104208	MW104210	MW104205	MW104206	MW104207	MW104209	MW104211	MW104212	Y	Y	Y	Y	Y	Y	Y	Y	G57
A/chicken/Guangdong/9.28_SZBJ025-O/2017	Chicken	Guangdong	South_China	2017-09-28	2017	MW104216	MW104218	MW104213	MW104214	MW104215	MW104217	MW104219	MW104220	Y	Y	Y	Y	Y	Y	Y	Y	G57
A/Chicken/Guangdong/97	Chicken	Guangdong	South_China	1997-01-01	1997	EPL239227	EPL239225	EPL239228	EPL239230	EPL239229	EPL239226	EPL239224	EPL239223		Y
A/chicken/Guangdong/C1095/2009	Chicken	Guangdong	South_China	2009-03-25	2009	KM113297	KM113295	KM113290	KM113291	KM113292	KM113294	KM113296	KM113293	Y					Y	Y
A/chicken/Guangdong/C1122/2011	Chicken	Guangdong	South_China	2011-03-20	2011	KM113289	KM113287	KM113282	KM113283	KM113284	KM113286	KM113288	KM113285		Y	Y	Y	Y	Y	Y	Y
A/chicken/Guangdong/C76/2012	Chicken	Guangdong	South_China	2012-12-02	2012	KP865965	KP866009	KP865885	KP865838	KP865792	KP865770	KP866053	KP866095	Y	Y	Y	Y	Y	Y	Y	Y	G57
A/Chicken/Guangdong/D1467/2013	Chicken	Guangdong	South_China	2013-10-01	2013	EPL1742746	EPL1742745	EPL1742743	EPL1742744	EPL1742742	EPL1742739	EPL1742741	EPL1742740	Y	Y	Y	Y	Y	Y	Y	Y	G57
A/Chicken/Guangdong/D1673/2013	Chicken	Guangdong	South_China	2013-10-01	2013	EPL1742754	EPL1742753	EPL1742751	EPL1742752	EPL1742750	EPL1742747	EPL1742749	EPL1742748	Y	Y	Y	Y	Y	Y	Y	Y	G57
A/Chicken/Guangdong/D2566/2013	Chicken	Guangdong	South_China	2013-10-01	2013	EPL1742810	EPL1742809	EPL1742807	EPL1742808	EPL1742806	EPL1742803	EPL1742805	EPL1742804	Y	Y	Y	Y	Y	Y	Y	Y	G57
A/Chicken/Guangdong/D2641/2013	Chicken	Guangdong	South_China	2013-10-01	2013	EPL1742818	EPL1742817	EPL1742815	EPL1742816	EPL1742814	EPL1742811	EPL1742813	EPL1742812	Y	Y	Y	Y	Y	Y	Y	Y	G57
A/Chicken/Guangdong/D2703/2013	Chicken	Guangdong	South_China	2013-10-01	2013	EPL1742834	EPL1742833	EPL1742831	EPL1742832	EPL1742830	EPL1742827	EPL1742829	EPL1742828		Y	Y	Y	Y	Y	Y	Y
A/Chicken/Guangdong/D2744/2013	Chicken	Guangdong	South_China	2013-10-01	2013	EPL1742842	EPL1742841	EPL1742839	EPL1742840	EPL1742838	EPL1742835	EPL1742837	EPL1742836		Y	Y	Y	Y	Y	Y	Y
A/Chicken/Guangdong/E3555/2014	Chicken	Guangdong	South_China	2014-09-01	2014	EPL1743562	EPL1743561	EPL1743559	EPL1743560	EPL1743558	EPL1743555	EPL1743557	EPL1743556	Y	Y	Y	Y	Y	Y	Y	Y	G57
A/Chicken/Guangdong/E3595/2014	Chicken	Guangdong	South_China	2014-09-01	2014	EPL1743090	EPL1743089	EPL1743087	EPL1743088	EPL1743086	EPL1743083	EPL1743085	EPL1743084	Y	Y	Y	Y	Y	Y	Y	Y	G57
A/Chicken/Guangdong/F1310/2015	Chicken	Guangdong	South_China	2015-09-06	2015	EPL1743226	EPL1743225	EPL1743223	EPL1743224	EPL1743222	EPL1743219	EPL1743221	EPL1743220	Y	Y	Y	Y	Y	Y	Y	Y	G57
A/Chicken/Guangdong/F4012/2015	Chicken	Guangdong	South_China	2015-01-01	2015	EPL1743258	EPL1743257	EPL1743255	EPL1743256	EPL1743254	EPL1743251	EPL1743253	EPL1743252	Y	Y	Y	Y	Y	Y	Y	Y	G57
A/Chicken/Guangdong/F4129/2015	Chicken	Guangdong	South_China	2015-09-01	2015	EPL1743266	EPL1743265	EPL1743263	EPL1743264	EPL1743262	EPL1743259	EPL1743261	EPL1743260	Y	Y	Y	Y	Y	Y	Y	Y	G57
A/Chicken/Guangdong/F4198/2015	Chicken	Guangdong	South_China	2015-09-01	2015	EPL1743274	EPL1743273	EPL1743271	EPL1743272	EPL1743270	EPL1743267	EPL1743269	EPL1743268	Y	Y	Y	Y	Y	Y	Y	Y	G57
A/Chicken/Guangdong/G1586/2016	Chicken	Guangdong	South_China	2016-11-01	2016	EPL1743306	EPL1743305	EPL1743303	EPL1743304	EPL1743302	EPL1743299	EPL1743301	EPL1743300	Y	Y	Y	Y	Y	Y	Y	Y	G57
A/Chicken/Guangdong/G1728/2016	Chicken	Guangdong	South_China	2016-11-01	2016	EPL1743314	EPL1743313	EPL1743311	EPL1743312	EPL1743310	EPL1743307	EPL1743309	EPL1743308	Y	Y	Y	Y	Y	Y	Y	Y	G57
A/Chicken/Guangdong/G1921/2016	Chicken	Guangdong	South_China	2016-11-01	2016	EPL1743322	EPL1743321	EPL1743319	EPL1743320	EPL1743318	EPL1743315	EPL1743317	EPL1743316	Y	Y	Y	Y	Y	Y	Y	Y	G57
A/chicken/Guangdong/G7/2009	Chicken	Guangdong	South_China	2009-10-27	2009	GU471897	KF367733	KF367729	KF367730	KF367731	KF367732	KF367734	KF367735	Y	Y				Y	Y
A/chicken/Guangdong/GD1601/2016	Chicken	Guangdong	South_China	2016-03-15	2016	MG063451	MG063461	MG063486	MG063481	MG063476	MG063466	MG063456	MG063471	Y	Y	Y	Y	Y	Y	Y	Y	G57
A/chicken/Guangdong/LG1/2013	Chicken	Guangdong	South_China	2013-01-15	2013	KC951122	KC951124	KC951119	KC951120	KC951121	KC951123	KC951125	KC951126	Y	Y	Y	Y	Y	Y	Y	Y	G57
A/chicken/Guangdong/SIC1/2012	Chicken	Guangdong	South_China	2012-01-15	2012	KX598439	KX598490	KX598532	KX598574	KX598616	KX598658	KX598700	KX598742	Y	Y	Y	Y	Y	Y	Y	Y	G57
A/chicken/Guangdong/SIC10/2013	Chicken	Guangdong	South_China	2013-02-15	2013	KX598448	KX598481	KX598523	KX598565	KX598607	KX598649	KX598691	KX598733		Y	Y	Y	Y	Y	Y	Y
A/chicken/Guangdong/SIC14/2013	Chicken	Guangdong	South_China	2013-12-15	2013	KX598433	KX598473	KX598515	KX598557	KX598599	KX598641	KX598683	KX598725	Y	Y	Y	Y	Y	Y	Y	Y	G57
A/chicken/Guangdong/SIC17/2014	Chicken	Guangdong	South_China	2014-06-15	2014	KX598436	KX598493	KX598535	KX598577	KX598619	KX598661	KX598703	KX598745	Y	Y	Y	Y	Y	Y	Y	Y	G57
A/chicken/Guangdong/SIC18/2014	Chicken	Guangdong	South_China	2014-06-15	2014	KX598435	KX598494	KX598536	KX598578	KX598620	KX598662	KX598704	KX598746	Y	Y	Y	Y	Y	Y	Y	Y	G57
A/chicken/Guangdong/SIC2/2012	Chicken	Guangdong	South_China	2012-11-15	2012	KX598442	KX598487	KX598529	KX598571	KX598613	KX598655	KX598697	KX598739	Y	Y	Y	Y	Y	Y	Y	Y	G57
A/chicken/Guangdong/SIC23/2014	Chicken	Guangdong	South_China	2014-02-15	2014	KX598464	KX598509	KX598551	KX598593	KX598635	KX598677	KX598719	KX598761	Y	Y	Y	Y	Y	Y	Y	Y	G57
A/chicken/Guangdong/SIC27/2014	Chicken	Guangdong	South_China	2014-07-15	2014	KX598462	KX598497	KX598539	KX598581	KX598623	KX598665	KX598707	KX598749	Y	Y	Y	Y	Y	Y	Y	Y	G57
A/chicken/Guangdong/SIC28/2014	Chicken	Guangdong	South_China	2014-07-15	2014	KX598463	KX598498	KX598540	KX598582	KX598624	KX598666	KX598708	KX598750	Y	Y	Y	Y	Y	Y	Y	Y	G57
A/chicken/Guangdong/SIC29/2014	Chicken	Guangdong	South_China	2014-08-15	2014	KX598466	KX598501	KX598543	KX598585	KX598627	KX598669	KX598711	KX598753	Y	Y	Y	Y	Y	Y	Y	Y	G57
A/chicken/Guangdong/SIC31/2014	Chicken	Guangdong	South_China	2014-10-15	2014	KX598432	KX598472	KX598514	KX598556	KX598598	KX598640	KX598682	KX598724	Y	Y	Y	Y	Y	Y	Y	Y	G57
A/chicken/Guangdong/SIC37/2015	Chicken	Guangdong	South_China	2015-01-15	2015	KX598465	KX598505	KX598547	KX598589	KX598631	KX598673	KX598715	KX598757	Y	Y	Y	Y	Y	Y	Y	Y	G57
A/chicken/Guangdong/SIC38/2015	Chicken	Guangdong	South_China	2015-01-15	2015	KX598461	KX598508	KX598550	KX598592	KX598634	KX598676	KX598718	KX598760	Y	Y	Y	Y	Y	Y	Y	Y	G57
A/chicken/Guangdong/SIC41/2015	Chicken	Guangdong	South_China	2015-02-15	2015	KX598467	KX598504	KX598546	KX598588	KX598630	KX598672	KX598714	KX598756	Y	Y	Y	Y	Y	Y	Y	Y	G57
A/chicken/Guangdong/TS/2004	Chicken	Guangdong	South_China	2004-03-02	2004	JQ639778	JQ639780	JQ639775	JQ639776	JQ639777	JQ639779	JQ639781	JQ639782		Y
A/chicken/Guangdong/V/2008	Chicken	Guangdong	South_China	2008-01-02	2008	JQ639786	JQ639788	JQ639783	JQ639784	JQ639785	JQ639787	JQ639789	JQ639790
A/chicken/Guangdong/ZCY/2011	Chicken	Guangdong	South_China	2011-07-15	2011	JN869546	JN869548	JN869543	JN869544	JN869545	JN869547	JN869549	JN869550		Y	Y	Y	Y	Y	Y	Y
A/chicken/Guangdong/ZHJ/2011	Chicken	Guangdong	South_China	2011-06-15	2011	JN869538	JN869540	JN869535	JN869536	JN869537	JN869539	JN869541	JN869542		Y	Y	Y	Y	Y	Y	Y
A/chicken/Guangxi/04.10_NM042-O/2015_Mixed_	Chicken	Guangxi	South_China	2015-04-10	2015	EPL667117	EPL667116	EPL667114	EPL667115	EPL667113	EPL667110	EPL667112	EPL667111	Y	Y	Y	Y	Y	Y	Y	Y	G57
A/chicken/Guangxi/04.10_NM049/2015_Mixed_	Chicken	Guangxi	South_China	2015-04-10	2015	EPL667125	EPL667124	EPL667122	EPL667123	EPL667121	EPL667118	EPL667120	EPL667119	Y	Y	Y	Y	Y	Y	Y	Y	G57
A/chicken/Guangxi/04.10_NM050-O/2015_Mixed_	Chicken	Guangxi	South_China	2015-04-10	2015	EPL667133	EPL667132	EPL667130	EPL667131	EPL667129	EPL667126	EPL667128	EPL667127	Y	Y	Y	Y	Y	Y	Y	Y	G57
A/chicken/Guangxi/04.10_NM074-P/2015_Mixed_	Chicken	Guangxi	South_China	2015-04-10	2015	EPL666709	EPL666708	EPL666706	EPL666707	EPL666705	EPL666702	EPL666704	EPL666703	Y	Y	Y	Y	Y	Y	Y	Y	G57
A/chicken/Guangxi/04.10_NM080-O/2015_Mixed_	Chicken	Guangxi	South_China	2015-04-10	2015	EPL667141	EPL667140	EPL667138	EPL667139	EPL667137	EPL667134	EPL667136	EPL667135	Y	Y	Y	Y	Y	Y	Y	Y	G57
A/chicken/Guangxi/04.10_NM087-O/2015_Mixed_	Chicken	Guangxi	South_China	2015-04-10	2015	EPL667149	EPL667148	EPL667146	EPL667147	EPL667145	EPL667142	EPL667144	EPL667143	Y	Y	Y	Y	Y	Y	Y	Y	G57
A/chicken/Guangxi/066C10/2010	Chicken	Guangxi	South_China	2010-06-10	2010	KF768187	KF768188	KF768189	KF768190	KF768186	KF768185	KF768183	KF768184	Y	Y	Y	Y	Y	Y	Y	Y	G57
A/chicken/Guangxi/067C4/2010	Chicken	Guangxi	South_China	2010-05-25	2010	KF768226	KC608159	KF768224	KF768223	KF768229	KF768227	KF768225	KF768228	Y	Y	Y	Y	Y	Y	Y	Y	G57
A/chicken/Guangxi/10/99	Chicken	Guangxi	South_China	1999-06-15	1999	DQ064363	DQ064417	DQ064552	DQ064525	DQ064498	DQ064444	DQ064390	DQ064471
A/chicken/Guangxi/1032/2005	Chicken	Guangxi	South_China	2005-01-01	2005	EPL65764	EPL65768	EPL65757	EPL65759	EPL65762	EPL65766	EPL65770	EPL65773	Y	Y				Y	Y
A/chicken/Guangxi/1428/2005	Chicken	Guangxi	South_China	2005-01-01	2005	EPL65783	EPL65787	EPL65776	EPL65778	EPL65781	EPL65785	EPL65789	EPL65792	Y	Y				Y	Y
A/chicken/Guangxi/1857/2004	Chicken	Guangxi	South_China	2004-01-01	2004	EPL228478	EPL228480	EPL228475	EPL228476	EPL228477	EPL228479	EPL228481	EPL228482		Y			Y	Y		Y
A/chicken/Guangxi/187/2005	Chicken	Guangxi	South_China	2005-01-01	2005	EPL65726	EPL65730	EPL65719	EPL65721	EPL65724	EPL65728	EPL65732	EPL65735		Y			Y	Y		Y
A/chicken/Guangxi/2389/2005	Chicken	Guangxi	South_China	2005-01-01	2005	EPL65802	EPL65806	EPL65795	EPL65797	EPL65800	EPL65804	EPL65808	EPL65811		Y		Y	Y	Y
A/chicken/Guangxi/2441/2004	Chicken	Guangxi	South_China	2004-01-01	2004	EPL228486	EPL228488	EPL228483	EPL228484	EPL228485	EPL228487	EPL228489	EPL228490		Y			Y	Y		Y
A/chicken/Guangxi/37/2005	Chicken	Guangxi	South_China	2005-06-15	2005	EU086226	EU086228	EU086233	EU086232	EU086231	EU086229	EU086227	EU086230		Y			Y	Y		Y
A/chicken/Guangxi/4/1999	Chicken	Guangxi	South_China	1999-06-15	1999	EU081864	EU081866	EU081871	EU081870	EU081869	EU081867	EU081865	EU081868
A/chicken/Guangxi/4745/2005	Chicken	Guangxi	South_China	2005-01-01	2005	EPL65821	EPL65825	EPL65814	EPL65816	EPL65819	EPL65823	EPL65827	EPL65830	Y	Y				Y	Y
A/chicken/Guangxi/521/2005	Chicken	Guangxi	South_China	2005-01-01	2005	EPL65745	EPL65749	EPL65738	EPL65740	EPL65743	EPL65747	EPL65751	EPL65754		Y			Y	Y		Y
A/chicken/Guangxi/55/2005	Chicken	Guangxi	South_China	2005-06-15	2005	EU086245	EU086250	EU086263	EU086261	EU086258	EU086253	EU086248	EU086256	Y	Y				Y	Y
A/chicken/Guangxi/6/2000	Chicken	Guangxi	South_China	2000-06-15	2000	EU086237	EU086239	EU086244	EU086243	EU086242	EU086240	EU086238	EU086241
A/chicken/Guangxi/8.25_NNXH001-O/2018	Chicken	Guangxi	South_China	2018-08-25	2018	MW104224	MW104226	MW104221	MW104222	MW104223	MW104225	MW104227	MW104228	Y	Y	Y	Y	Y	Y	Y	Y	G57
A/chicken/Guangxi/8.25_NNXH004-O/2018	Chicken	Guangxi	South_China	2018-08-25	2018	MW104232	MW104234	MW104229	MW104230	MW104231	MW104233	MW104235	MW104236	Y	Y	Y	Y	Y	Y	Y	Y	G57
A/chicken/Guangxi/8.25_NNXH007-O/2018	Chicken	Guangxi	South_China	2018-08-25	2018	MW104240	MW104242	MW104237	MW104238	MW104239	MW104241	MW104243	MW104244	Y	Y	Y	Y	Y	Y	Y	Y	G57
A/chicken/Guangxi/9/99	Chicken	Guangxi	South_China	1999-06-15	1999	DQ064364	DQ064418	DQ064553	DQ064526	DQ064499	DQ064445	DQ064391	DQ064472		Y
A/chicken/Guangxi/C1228/2015	Chicken	Guangxi	South_China	2015-12-28	2015	KX185883	KX185884	KX185888	KX185887	KX185886	KX185885	KX185890	KX185889	Y	Y	Y	Y	Y	Y	Y	Y	G57
A/chicken/Guangxi/C1435/2012	Chicken	Guangxi	South_China	2012-03-24	2012	KM113233	KM113231	KM113226	KM113227	KM113228	KM113230	KM113232	KM113229	Y	Y	Y	Y	Y	Y	Y	Y	G57
A/chicken/Guangxi/C2163/2012	Chicken	Guangxi	South_China	2012-05-18	2012	KM113201	KM113199	KM113194	KM113195	KM113196	KM113198	KM113200	KM113197	Y	Y	Y	Y	Y	Y	Y	Y	G57
A/chicken/Guangxi/C227/2015	Chicken	Guangxi	South_China	2015-02-27	2015	KX130841	KX130842	KX130846	KX130845	KX130844	KX130843	KX130848	KX130847	Y	Y	Y	Y	Y	Y	Y	Y	G57
A/chicken/Guangxi/C4080/2010	Chicken	Guangxi	South_China	2010-12-28	2010	KM113121	KM113119	KM113114	KM113115	KM113116	KM113118	KM113120	KM113117	Y	Y	Y	Y	Y	Y	Y	Y	G57
A/chicken/Guangxi/DX/2008	Chicken	Guangxi	South_China	2008-12-12	2008	KF768192	KF768195	KF768196	KF768191	KF768198	KF768197	KF768194	KF768193	Y					Y	Y
A/chicken/Guangxi/G8/2009	Chicken	Guangxi	South_China	2009-11-07	2009	GU471805	KF367740	KF367736	KF367737	KF367738	KF367739	KF367741	KF367742	Y	Y		Y	Y	Y	Y	Y
A/chicken/Guangxi/KMIII/1999	Chicken	Guangxi	South_China	1999-06-15	1999	HQ117886	HQ117888	HQ117883	HQ117884	HQ117885	HQ117887	HQ117889	HQ117890		Y
A/chicken/Guangxi/LF/2007	Chicken	Guangxi	South_China	2007-11-20	2007	KF768251	KF768252	KF768248	KF768246	KF768250	KF768249	KF768253	KF768247	Y	Y		Y	Y	Y	Y
A/chicken/Guangxi/LS/2013	Chicken	Guangxi	South_China	2013-11-23	2013	KM070510	KM070512	KM070507	KM070508	KM070509	KM070511	KM070513	KM070514	Y		Y	Y	Y	Y	Y	Y
A/chicken/Guangxi/NN10.19K2-NGS/2018	Chicken	Guangxi	South_China	2018-10-19	2018	EPL1856293	EPL1856295	EPL1856300	EPL1856299	EPL1856298	EPL1856296	EPL1856294	EPL1856297	Y	Y	Y	Y	Y	Y	Y	Y	G57
A/chicken/Guangxi/NN10.19L1-NGS/2018	Chicken	Guangxi	South_China	2018-10-19	2018	EPL1856285	EPL1856287	EPL1856292	EPL1856291	EPL1856290	EPL1856288	EPL1856286	EPL1856289	Y	Y	Y	Y	Y	Y	Y	Y	G57
A/chicken/Guangxi/SIC15/2013	Chicken	Guangxi	South_China	2013-12-15	2013	KX598444	KX598485	KX598527	KX598569	KX598611	KX598653	KX598695	KX598737	Y	Y	Y	Y	Y	Y	Y	Y	G57
A/chicken/Guangxi/SIC19/2014	Chicken	Guangxi	South_China	2014-06-15	2014	KX598438	KX598491	KX598533	KX598575	KX598617	KX598659	KX598701	KX598743	Y		Y	Y	Y	Y	Y	Y
A/chicken/Guangxi/SIC20/2014	Chicken	Guangxi	South_China	2014-06-15	2014	KX598437	KX598492	KX598534	KX598576	KX598618	KX598660	KX598702	KX598744	Y	Y	Y	Y	Y	Y	Y	Y	G57
A/chicken/Guangxi/SIC22/2014	Chicken	Guangxi	South_China	2014-01-15	2014	KX598445	KX598484	KX598526	KX598568	KX598610	KX598652	KX598694	KX598736	Y	Y	Y	Y	Y	Y	Y	Y	G57
A/chicken/Guangxi/SIC6/2013	Chicken	Guangxi	South_China	2013-06-15	2013	KX598452	KX598477	KX598519	KX598561	KX598603	KX598645	KX598687	KX598729	Y	Y	Y	Y	Y	Y	Y	Y	G57
A/Chicken/Guangzhou/17/2019	Chicken	Guangdong	South_China	2019-01-20	2019	EPL2376570	EPL2376572	OQ054031	EPL2376568	EPL2376569	EPL2376571	EPL2376573	EPL2376574	Y	Y	Y	Y	Y	Y	Y	Y	G57
A/chicken/Guangzhou/17/2019	Chicken	Guangdong	South_China	2019-01-20	2019	OQ054034	OQ054036	EPL2376567	OQ054032	OQ054033	OQ054035	OQ054037	OQ054038	Y	Y	Y	Y	Y	Y	Y	Y	G57
A/chicken/Guangzhou/18/2019	Chicken	Guangdong	South_China	2019-01-20	2019	OQ054042	OQ054044	OQ054039	OQ054040	OQ054041	OQ054043	OQ054045	OQ054046	Y	Y	Y	Y	Y	Y	Y	Y	G57
A/chicken/Guizhou/03.31_ZYLJJ007-O/2018	Chicken	Guizhou	Southwest_China	2018-03-31	2018	EPL1820101	EPL1822465	EPL1816039	EPL1816977	EPL1819214	EPL1821541	EPL1823666	EPL1824622	Y	Y	Y	Y	Y	Y	Y	Y	G57
A/chicken/Guizhou/03.31_ZYLJJ008-O/2018	Chicken	Guizhou	Southwest_China	2018-03-31	2018	EPL1820102	EPL1822466	EPL1816040	EPL1816978	EPL1819215	EPL1821542	EPL1823667	EPL1824623	Y	Y	Y	Y	Y	Y	Y	Y	G57
A/chicken/Guizhou/03.31_ZYLJJ020-O/2018	Chicken	Guizhou	Southwest_China	2018-03-31	2018	EPL1820103	EPL1822467	EPL1816041	EPL1816979	EPL1819216	EPL1821543	EPL1823668	EPL1824624	Y	Y	Y	Y	Y	Y	Y	Y	G57
A/chicken/Guizhou/06.30_ZYLJJ002-O/2018	Chicken	Guizhou	Southwest_China	2018-06-03	2018	MW104256	MW104258	MW104253	MW104254	MW104255	MW104257	MW104259	MW104260	Y	Y	Y	Y	Y	Y	Y	Y	G57
A/chicken/Guizhou/1.31_ZYLJJ004-C/2018	Chicken	Guizhou	Southwest_China	2018-01-31	2018	MW104264	MW104266	MW104261	MW104262	MW104263	MW104265	MW104267	MW104268	Y	Y	Y	Y	Y	Y	Y	Y	G57
A/chicken/Guizhou/1.31_ZYLJJ004-O/2018	Chicken	Guizhou	Southwest_China	2018-01-31	2018	MW097293	MW099657	MW094533	MW095472	MW096405	MW098733	MW100859	MW101815	Y	Y	Y	Y	Y	Y	Y	Y	G57
A/chicken/Guizhou/1.31_ZYLJJ006-C/2018	Chicken	Guizhou	Southwest_China	2018-01-31	2018	MW104272	MW104274	MW104269	MW104270	MW104271	MW104273	MW104275	MW104276	Y	Y	Y	Y	Y	Y	Y	Y	G57
A/chicken/Guizhou/1.31_ZYLJJ006-O/2018	Chicken	Guizhou	Southwest_China	2018-01-31	2018	MW104280	MW104282	MW104277	MW104278	MW104279	MW104281	MW104283	MW104284	Y	Y	Y	Y	Y	Y	Y	Y	G57
A/chicken/Guizhou/1.31_ZYLJJ007-C/2018	Chicken	Guizhou	Southwest_China	2018-01-31	2018	MW097296	MW099660	MW094536	MW095475	MW096408	MW098736	MW100862	MW101818	Y	Y	Y	Y	Y	Y	Y	Y	G57
A/chicken/Guizhou/1.31_ZYLJJ007-O/2018	Chicken	Guizhou	Southwest_China	2018-01-31	2018	MW097294	MW099658	MW094534	MW095473	MW096406	MW098734	MW100860	MW101816	Y	Y	Y	Y	Y	Y	Y	Y	G57
A/chicken/Guizhou/1.31_ZYLJJ008-C/2018	Chicken	Guizhou	Southwest_China	2018-01-31	2018	MW104288	MW104290	MW104285	MW104286	MW104287	MW104289	MW104291	MW104292	Y	Y	Y	Y	Y	Y	Y	Y	G57
A/chicken/Guizhou/1.31_ZYLJJ008-O/2018	Chicken	Guizhou	Southwest_China	2018-01-31	2018	MW104296	MW104298	MW104293	MW104294	MW104295	MW104297	MW104299	MW104300	Y	Y	Y	Y	Y	Y	Y	Y	G57
A/chicken/Guizhou/1.31_ZYLJJ015-O/2018	Chicken	Guizhou	Southwest_China	2018-01-31	2018	EPL1820111	EPL1822475	EPL1816048	EPL1816986	EPL1819223	EPL1821551	EPL1823676	EPL1824632	Y	Y	Y	Y	Y	Y	Y	Y	G57
A/chicken/Guizhou/1.31_ZYLJJ016-C/2018	Chicken	Guizhou	Southwest_China	2018-01-31	2018	MW104304	MW104306	MW104301	MW104302	MW104303	MW104305	MW104307	MW104308	Y	Y	Y	Y	Y	Y	Y	Y	G57
A/chicken/Guizhou/1.31_ZYLJJ018-C/2018	Chicken	Guizhou	Southwest_China	2018-01-31	2018	MW097298	MW099662	MW094538	MW095477	MW096409	MW098738	MW100864	MW101820	Y	Y	Y	Y	Y	Y	Y	Y	G57
A/chicken/Guizhou/1.31_ZYLJJ021-O/2018	Chicken	Guizhou	Southwest_China	2018-01-31	2018	MW104312	MW104314	MW104309	MW104310	MW104311	MW104313	MW104315	MW104316	Y	Y	Y	Y	Y	Y	Y	Y	G57
A/chicken/Guizhou/10.28_ZYLJJ002-O/2018	Chicken	Guizhou	Southwest_China	2018-10-28	2018	MW104320	MW104322	MW104317	MW104318	MW104319	MW104321	MW104323	MW104324	Y	Y	Y	Y	Y	Y	Y	Y	G57
A/chicken/Guizhou/10.28_ZYLJJ003-C/2018	Chicken	Guizhou	Southwest_China	2018-10-28	2018	MW104328	MW104330	MW104325	MW104326	MW104327	MW104329	MW104331	MW104332	Y	Y	Y	Y	Y	Y	Y	Y	G57
A/chicken/Guizhou/10.28_ZYLJJ003-O/2018	Chicken	Guizhou	Southwest_China	2018-10-28	2018	MW104336	MW104338	MW104333	MW104334	MW104335	MW104337	MW104339	MW104340	Y	Y	Y	Y	Y	Y	Y	Y	G57
A/chicken/Guizhou/10.28_ZYLJJ004-C/2018	Chicken	Guizhou	Southwest_China	2018-10-28	2018	MW104344	MW104346	MW104341	MW104342	MW104343	MW104345	MW104347	MW104348	Y	Y	Y	Y	Y	Y	Y	Y	G57
A/chicken/Guizhou/10.28_ZYLJJ004-O/2018	Chicken	Guizhou	Southwest_China	2018-10-28	2018	MW104352	MW104354	MW104349	MW104350	MW104351	MW104353	MW104355	MW104356	Y	Y	Y	Y	Y	Y	Y	Y	G57
A/chicken/Guizhou/10.28_ZYLJJ006-O/2018	Chicken	Guizhou	Southwest_China	2018-10-28	2018	MW104360	MW104362	MW104357	MW104358	MW104359	MW104361	MW104363	MW104364	Y	Y	Y	Y	Y	Y	Y	Y	G57
A/chicken/Guizhou/10.28_ZYLJJ007-O/2018	Chicken	Guizhou	Southwest_China	2018-10-28	2018	MW104368	MW104370	MW104365	MW104366	MW104367	MW104369	MW104371	MW104372	Y	Y	Y	Y	Y	Y	Y	Y	G57
A/chicken/Guizhou/10.28_ZYLJJ011-C/2018	Chicken	Guizhou	Southwest_China	2018-10-28	2018	MW097335	MW099699	MW094574	MW095512	MW096441	MW098775	MW100900	MW101857	Y	Y	Y	Y	Y	Y	Y	Y	G57
A/chicken/Guizhou/112/2011	Chicken	Guizhou	Southwest_China	2011-01-01	2011	EPL692177	EPL691779	EPL691710	EPL692096	EPL691874	EPL691952	EPL692311	EPL691663		Y	Y	Y	Y	Y	Y	Y
A/chicken/Guizhou/12.20_ZYLJJ002-C/2017	Chicken	Guizhou	Southwest_China	2017-12-02	2017	EPL1820106	EPL1822470	EPL1816043	EPL1816981	EPL1819218	EPL1821546	EPL1823671	EPL1824627	Y	Y	Y	Y	Y	Y	Y	Y	G57
A/chicken/Guizhou/12.20_ZYLJJ003-C/2017	Chicken	Guizhou	Southwest_China	2017-12-02	2017	EPL1820107	EPL1822471	EPL1816044	EPL1816982	EPL1819219	EPL1821547	EPL1823672	EPL1824628	Y	Y	Y	Y	Y	Y	Y	Y	G57
A/chicken/Guizhou/12.20_ZYLJJ003-O/2017	Chicken	Guizhou	Southwest_China	2017-12-02	2017	MW104376	MW104378	MW104373	MW104374	MW104375	MW104377	MW104379	MW104380	Y	Y	Y	Y	Y	Y	Y	Y	G57
A/chicken/Guizhou/12.20_ZYLJJ004-C/2017	Chicken	Guizhou	Southwest_China	2017-12-02	2017	EPL1820108	EPL1822472	EPL1816045	EPL1816983	EPL1819220	EPL1821548	EPL1823673	EPL1824629	Y	Y	Y	Y	Y	Y	Y	Y	G57
A/chicken/Guizhou/12.20_ZYLJJ011-O/2017	Chicken	Guizhou	Southwest_China	2017-12-02	2017	EPL1820104	EPL1822468	EPL1816042	EPL1816980	EPL1819217	EPL1821544	EPL1823669	EPL1824625	Y	Y	Y	Y	Y	Y	Y	Y	G57
A/chicken/Guizhou/299/2012	Chicken	Guizhou	Southwest_China	2012-01-01	2012	EPL692178	EPL691780	EPL691711	EPL692097	EPL691875	EPL691953	EPL692312	EPL692020		Y	Y	Y	Y	Y	Y	Y
A/chicken/Guizhou/3.31_ZYLJJ001-O/2018	Chicken	Guizhou	Southwest_China	2018-03-31	2018	MW104392	MW104394	MW104389	MW104390	MW104391	MW104393	MW104395	MW104396	Y	Y	Y	Y	Y	Y	Y	Y	G57
A/chicken/Guizhou/3.31_ZYLJJ002-O/2018	Chicken	Guizhou	Southwest_China	2018-03-31	2018	MW104400	MW104402	MW104397	MW104398	MW104399	MW104401	MW104403	MW104404	Y	Y	Y	Y	Y	Y	Y	Y	G57
A/chicken/Guizhou/3.31_ZYLJJ003-O/2018	Chicken	Guizhou	Southwest_China	2018-03-31	2018	MW104408	MW104410	MW104405	MW104406	MW104407	MW104409	MW104411	MW104412	Y	Y	Y	Y	Y	Y	Y	Y	G57
A/chicken/Guizhou/3.31_ZYLJJ004-O/2018	Chicken	Guizhou	Southwest_China	2018-03-31	2018	MW104416	MW104418	MW104413	MW104414	MW104415	MW104417	MW104419	MW104420	Y	Y	Y	Y	Y	Y	Y	Y	G57
A/chicken/Guizhou/3.31_ZYLJJ010-O/2018	Chicken	Guizhou	Southwest_China	2018-03-31	2018	MW097300	MW099664	MW094540	MW095479	MW096411	MW098740	MW100866	MW101822	Y	Y	Y	Y	Y	Y	Y	Y	G57
A/chicken/Guizhou/5.24_ZYLJJ004-C/2018	Chicken	Guizhou	Southwest_China	2018-05-24	2018	MW097302	MW099666	MW094541	MW095481	MW096412	MW098742	MW100868	MW101824	Y	Y	Y	Y	Y	Y	Y	Y	G57
A/chicken/Guizhou/6.30_ZYLJJ005-O/2018	Chicken	Guizhou	Southwest_China	2018-06-03	2018	MW104424	MW104426	MW104421	MW104422	MW104423	MW104425	MW104427	MW104428	Y	Y	Y	Y	Y	Y	Y	Y	G57
A/chicken/Guizhou/6.30_ZYLJJ007-O/2018	Chicken	Guizhou	Southwest_China	2018-06-03	2018	MW104432	MW104434	MW104429	MW104430	MW104431	MW104433	MW104435	MW104436	Y	Y	Y	Y	Y	Y	Y	Y	G57
A/chicken/Guizhou/6.30_ZYLJJ013-O/2018	Chicken	Guizhou	Southwest_China	2018-06-03	2018	MW104440	MW104442	MW104437	MW104438	MW104439	MW104441	MW104443	MW104444	Y	Y	Y	Y	Y	Y	Y	Y	G57
A/chicken/Guizhou/6.30_ZYLJJ014-O/2018	Chicken	Guizhou	Southwest_China	2018-06-03	2018	MW104448	MW104450	MW104445	MW104446	MW104447	MW104449	MW104451	MW104452	Y	Y	Y	Y	Y	Y	Y	Y	G57
A/chicken/Guizhou/7.27_ZYLJJ006-O/2018	Chicken	Guizhou	Southwest_China	2018-07-27	2018	MW097303	MW099667	MW094542	MW095482	MW096413	MW098743	MW100869	MW101825	Y	Y	Y	Y	Y	Y	Y	Y	G57
A/chicken/Guizhou/7.27_ZYLJJ008-O/2018	Chicken	Guizhou	Southwest_China	2018-07-27	2018	MW104456	MW104458	MW104453	MW104454	MW104455	MW104457	MW104459	MW104460	Y	Y	Y	Y	Y	Y	Y	Y	G57
A/chicken/Guizhou/7.27_ZYLJJ009-O/2018	Chicken	Guizhou	Southwest_China	2018-07-27	2018	MW104464	MW104466	MW104461	MW104462	MW104463	MW104465	MW104467	MW104468	Y	Y	Y	Y	Y	Y	Y	Y	G57
A/chicken/Guizhou/7.27_ZYLJJ010-O/2018	Chicken	Guizhou	Southwest_China	2018-07-27	2018	MW104472	MW104474	MW104469	MW104470	MW104471	MW104473	MW104475	MW104476	Y	Y	Y	Y	Y	Y	Y	Y	G57
A/chicken/Guizhou/7.27_ZYLJJ011-O/2018	Chicken	Guizhou	Southwest_China	2018-07-27	2018	MW097304	MW099668	MW094543	MW095483	MW096414	MW098744	MW100870	MW101826	Y	Y	Y	Y	Y	Y	Y	Y	G57
A/chicken/Guizhou/7.27_ZYLJJ013-O/2018	Chicken	Guizhou	Southwest_China	2018-07-27	2018	MW104480	MW104482	MW104477	MW104478	MW104479	MW104481	MW104483	MW104484	Y	Y	Y	Y	Y	Y	Y	Y	G57
A/chicken/Guizhou/7.27_ZYLJJ014-O/2018	Chicken	Guizhou	Southwest_China	2018-07-27	2018	MW104488	MW104490	MW104485	MW104486	MW104487	MW104489	MW104491	MW104492	Y	Y	Y	Y	Y	Y	Y	Y	G57
A/chicken/Guizhou/7.27_ZYLJJ015-O/2018	Chicken	Guizhou	Southwest_China	2018-07-27	2018	MW104496	MW104498	MW104493	MW104494	MW104495	MW104497	MW104499	MW104500	Y	Y	Y	Y	Y	Y	Y	Y	G57
A/chicken/Guizhou/8.26_ZYLJJ002-O/2018	Chicken	Guizhou	Southwest_China	2018-08-26	2018	EPL1820124	EPL1822488	EPL1816060	EPL1816999	EPL1819232	EPL1821564	EPL1823689	EPL1824645	Y	Y	Y	Y	Y	Y	Y	Y	G57
A/chicken/Guizhou/8.26_ZYLJJ005-O/2018	Chicken	Guizhou	Southwest_China	2018-08-26	2018	MW097309	MW099673	MW094548	MW095488	MW096417	MW098749	MW100875	MW101831	Y	Y	Y	Y	Y	Y	Y	Y	G57
A/chicken/Guizhou/8.26_ZYLJJ015-O/2018	Chicken	Guizhou	Southwest_China	2018-08-26	2018	MW097310	MW099674	MW094549	MW095489	MW096418	MW098750	MW100876	MW101832	Y	Y	Y	Y	Y	Y	Y	Y	G57
A/chicken/Guizhou/C1011/2009	Chicken	Guizhou	Southwest_China	2009-03-25	2009	KM113321	KM113319	KM113314	KM113315	KM113316	KM113318	KM113320	KM113317	Y		Y	Y	Y	Y	Y	Y
A/chicken/Guizhou/C4058/2011	Chicken	Guizhou	Southwest_China	2011-11-15	2011	KM113137	KM113135	KM113130	KM113131	KM113132	KM113134	KM113136	KM113133		Y	Y	Y	Y	Y	Y	Y
A/chicken/Hainan/1.14_HKPL004-O/2018	Chicken	Hainan	South_China	2018-01-14	2018	EPL1820160	EPL1822524	EPL1816092	EPL1817032	EPL1819265	EPL1821600	EPL1823724	EPL1824681	Y	Y	Y	Y	Y	Y	Y	Y	G57
A/chicken/Hainan/10.29_HKPL006-O/2017	Chicken	Hainan	South_China	2017-10-29	2017	EPL1820157	EPL1822521	EPL1816091	EPL1817029	EPL1819262	EPL1821597	EPL1823721	EPL1824678	Y	Y	Y	Y	Y	Y	Y	Y	G57
A/chicken/Hainan/SIC33/2014	Chicken	Hainan	South_China	2014-11-15	2014	KX598470	KX598512	KX598554	KX598596	KX598638	KX598680	KX598722	KX598764	Y	Y		Y	Y	Y	Y	Y
A/chicken/Hangzhou/410/2013	Chicken	Zhejiang	East_China	2013-08-21	2013	EPL553354	EPL553356	EPL553351	EPL553352	EPL553353	EPL553355	EPL553357	EPL553358	Y	Y	Y	Y	Y	Y	Y	Y	G57
A/chicken/Hangzhou/48-2/2013_H9N2_	Chicken	Zhejiang	East_China	2013-04-10	2013	EPL454489	EPL454490	EPL468349	EPL468350	EPL468351	EPL468352	EPL468353	EPL468354	Y	Y	Y	Y	Y	Y	Y	Y	G57
A/chicken/Hangzhou/50-2/2013_H9N2_	Chicken	Zhejiang	East_China	2013-04-10	2013	EPL454491	EPL454492	EPL468355	EPL468356	EPL468357	EPL468358	EPL468359	EPL468360	Y	Y	Y	Y	Y	Y	Y	Y	G57
A/chicken/Hebei/0109/2013	Chicken	Hebei	North_China	2013-01-09	2013	EPL572780	EPL572823	EPL572973	EPL572934	EPL572898	EPL568759	EPL764795	EPL764754	Y	Y	Y	Y	Y	Y	Y	Y	G57
A/chicken/Hebei/0329/2007	Chicken	Hebei	North_China	2007-01-01	2007	EPL295876	EPL295841	EPL295927	EPL295910	EPL295893	EPL295859	EPL295944	EPL295824	Y	Y		Y	Y	Y	Y	Y
A/chicken/Hebei/0617/2007	Chicken	Hebei	North_China	2007-01-01	2007	EPL295875	EPL295829	EPL295926	EPL295909	EPL295892	EPL295858	EPL295943	EPL295823	Y	Y				Y	Y
A/chicken/Hebei/0721/2013	Chicken	Hebei	North_China	2013-07-21	2013	KM609592	KM609672	KM609872	KM609832	KM609792	KM609712	KM609632	KM609752	Y	Y	Y	Y	Y	Y	Y	Y	G57
A/chicken/Hebei/0822/2007	Chicken	Hebei	North_China	2007-01-01	2007	EPL295874	EPL295840	EPL295925	EPL295908	EPL295891	EPL295857	EPL295942	EPL295822	Y	Y				Y	Y
A/Chicken/Hebei/1/96	Chicken	Hebei	North_China	1996-01-01	1996	EPL11438	EPL11478	EPL11418	EPL11378	EPL11398	EPL11458	EPL11493	EPL18379		Y
A/chicken/Hebei/1024/2012	Chicken	Hebei	North_China	2012-10-24	2012	EPL572778	EPL572821	EPL572971	EPL572932	EPL572896	EPL568758	EPL764794	EPL764746	Y	Y	Y	Y	Y	Y	Y	Y	G57
A/Chicken/Hebei/2/98	Chicken	Hebei	North_China	1998-01-01	1998	EPL11440	EPL11479	EPL11420	EPL11380	EPL11400	EPL11460	EPL11494	EPL18381		Y
A/chicken/Hebei/274/2004	Chicken	Hebei	North_China	2004-07-04	2004	EPL487151	EPL487153	EPL487148	EPL487149	EPL487434	EPL487152	EPL487154	EPL487147		Y
A/chicken/Hebei/274/2009	Chicken	Hebei	North_China	2009-07-24	2009	EPL487054	EPL487056	EPL487051	EPL487052	EPL487089	EPL487055	EPL487057	EPL487058		Y
A/Chicken/Hebei/3/98	Chicken	Hebei	North_China	1998-01-01	1998	EPL11442	EPL11481	EPL11422	EPL11382	EPL11402	EPL11462	EPL11495	EPL18383		Y
A/chicken/Hebei/31/00	Chicken	Hebei	North_China	2000-06-15	2000	DQ064365	DQ064419	DQ064554	DQ064527	DQ064500	DQ064446	DQ064392	DQ064473		Y
A/chicken/Hebei/4/2008	Chicken	Hebei	North_China	2008-01-01	2008	FJ499463	FJ499464	FJ499468	FJ499467	FJ499470	FJ499469	FJ499466	FJ499465		Y		Y	Y	Y	Y	Y
A/chicken/Hebei/7/2008	Chicken	Hebei	North_China	2008-02-15	2008	FJ534546	FJ534547	GQ202053	GQ202052	GQ202055	GQ202054	GQ202051	GQ202050		Y		Y	Y	Y	Y	Y
A/chicken/Hebei/A/2007	Chicken	Hebei	North_China	2007-11-15	2007	GQ202056	GQ202057	GQ202061	GQ202060	GQ202063	GQ202062	GQ202059	GQ202058		Y		Y	Y	Y	Y	Y
A/chicken/Hebei/B1/2001	Chicken	Hebei	North_China	2001-01-01	2001	EPL140897	EPL127424	EPL161617	EPL162352	EPL163948	EPL163961	EPL163970	EPL163952		Y
A/chicken/Hebei/B5/2010	Chicken	Hebei	North_China	2010-12-07	2010	KJ426405	KJ426427	KJ426482	KJ426471	KJ426460	KJ426438	KJ426416	KJ426449	Y	Y	Y	Y	Y	Y	Y	Y	G57
A/chicken/Hebei/BD1/2016	Chicken	Hebei	North_China	2016-05-07	2016	OM018675	OM018667	OM019067	OM019062	OM019052	OM019047	OM018680	OM019057	Y	Y	Y	Y	Y	Y	Y	Y	G57
A/chicken/Hebei/BD2/2016	Chicken	Hebei	North_China	2016-05-18	2016	OM018673	OM018665	OM019065	OM019060	OM019050	OM019045	OM018678	OM019055	Y	Y	Y	Y	Y	Y	Y	Y	G57
A/chicken/Hebei/C4/2008	Chicken	Hebei	North_China	2008-02-15	2008	FJ534548	FJ534549	GQ202047	GQ202046	GQ202049	GQ202048	GQ202045	GQ202044		Y		Y	Y	Y	Y	Y
A/chicken/Hebei/C6/2007	Chicken	Hebei	North_China	2007-01-01	2007	EPL295873	EPL295839	EPL295924	EPL295907	EPL295890	EPL295856	EPL295941	EPL295821	Y	Y				Y	Y
A/chicken/Hebei/DF/2008	Chicken	Hebei	North_China	2008-03-01	2008	KC820996	KC821215	KC821033	KC821066	KC821104	KC821141	KC821178	KC821252		Y	Y	Y	Y	Y	Y	Y
A/chicken/Hebei/FL/2011	Chicken	Hebei	North_China	2011-12-01	2011	KC821020	KC821247	KC821063	KC821100	KC821137	KC821169	KC821206	KC821285	Y	Y	Y	Y	Y	Y	Y	Y	G57
A/chicken/Hebei/fx05/2010	Chicken	Hebei	North_China	2010-05-01	2010	KC821006	KC821226	KC821048	KC821085	KC821119	KC821149	KC821189	KC821263	Y	Y	Y	Y	Y	Y	Y	Y	G57
A/chicken/Hebei/HS8/2019	Chicken	Hebei	North_China	2019-12-10	2019	OM018677	OM018669	OM019069	OM019064	OM019054	OM019049	OM018682	OM019059	Y	Y	Y	Y	Y	Y	Y	Y	G57
A/chicken/Hebei/L1/2006	Chicken	Hebei	North_China	2006-06-15	2006	EU573941	EU346941	EU914201	EU882861	EU532061	EU532044	EU532036	EU532055		Y
A/chicken/Hebei/LC/2008	Chicken	Hebei	North_China	2008-01-01	2008	EPL295872	EPL295838	EPL295923	EPL295906	EPL295889	EPL295855	EPL295940	EPL295820	Y	Y				Y	Y
A/chicken/Hebei/nj/2002	Chicken	Hebei	North_China	2002-01-01	2002	EPL235740	EPL235741	EPL235745	EPL235744	EPL235746	EPL235742	EPL235747	EPL235743		Y			Y	Y
A/chicken/Hebei/TS/2008	Chicken	Hebei	North_China	2008-01-01	2008	KC820992	KC821214	KC821029	KC821070	KC821103	KC821140	KC821177	KC821251		Y	Y	Y	Y	Y	Y	Y
A/chicken/Hebei/Y2/2009	Chicken	Hebei	North_China	2009-03-15	2009	GQ202036	GQ202037	GQ202041	GQ202040	GQ202043	GQ202042	GQ202039	GQ202038		Y		Y	Y	Y	Y	Y
A/chicken/Hebei/YT/2010	Chicken	Hebei	North_China	2010-12-01	2010	KC821012	KC821232	KC821049	KC821086	KC821125	KC821160	KC821195	KC821269	Y	Y	Y	Y	Y	Y	Y	Y	G57
A/chicken/Hebei/ZR/2010	Chicken	Hebei	North_China	2010-11-01	2010	KC821011	KC821230	KC821045	KC821084	KC821123	KC821156	KC821193	KC821267	Y	Y	Y	Y	Y	Y	Y	Y	G57
A/Chicken/Heilongjiang/10/97	Chicken	Heilongjiang	Northeast_China	1997-01-01	1997	EPL9945	EPL9987	EPL10119	EPL10075	EPL10163	EPL10031	EPL10205	EPL10249		Y
A/chicken/Heilongjiang/35/00	Chicken	Heilongjiang	Northeast_China	2000-06-15	2000	DQ064366	DQ064420	DQ064555	DQ064528	DQ064501	DQ064447	DQ064393	DQ064474
A/chicken/Heilongjiang/48/01	Chicken	Heilongjiang	Northeast_China	2001-06-15	2001	DQ064367	DQ064421	DQ064556	DQ064529	DQ064502	DQ064448	DQ064394	DQ064475		Y		Y	Y	Y
A/chicken/Henan/01.01_LYGL002-O/2017	Chicken	Henan	Central_China	2017-01-01	2017	MW104528	MW104530	MW104525	MW104526	MW104527	MW104529	MW104531	MW104532	Y	Y	Y	Y	Y	Y	Y	Y	G57
A/chicken/Henan/01.01_LYGL005-C/2017	Chicken	Henan	Central_China	2017-01-01	2017	MW104544	MW104546	MW104541	MW104542	MW104543	MW104545	MW104547	MW104548	Y	Y	Y	Y	Y	Y	Y	Y	G57
A/chicken/Henan/01.01_LYGL007-O/2017	Chicken	Henan	Central_China	2017-01-01	2017	MW104552	MW104554	MW104549	MW104550	MW104551	MW104553	MW104555	MW104556	Y	Y	Y	Y	Y	Y	Y	Y	G57
A/chicken/Henan/01.01_LYGL009-C/2017	Chicken	Henan	Central_China	2017-01-01	2017	MW104560	MW104562	MW104557	MW104558	MW104559	MW104561	MW104563	MW104564	Y	Y	Y	Y	Y	Y	Y	Y	G57
A/chicken/Henan/01.01_LYGL009-O/2017	Chicken	Henan	Central_China	2017-01-01	2017	MW104568	MW104570	MW104565	MW104566	MW104567	MW104569	MW104571	MW104572	Y	Y	Y	Y	Y	Y	Y	Y	G57
A/chicken/Henan/01.01_LYGL010-C/2017	Chicken	Henan	Central_China	2017-01-01	2017	EPL1819857	EPL1822220	EPL1815843	EPL1816728	EPL1818971	EPL1821295	EPL1823414	EPL1824381	Y	Y	Y	Y	Y	Y	Y
A/chicken/Henan/01.28_LYGL008-O/2017	Chicken	Henan	Central_China	2017-01-28	2017	MW104576	MW104578	MW104573	MW104574	MW104575	MW104577	MW104579	MW104580	Y	Y	Y	Y	Y	Y	Y	Y	G57
A/chicken/Henan/01.28_LYGL010-O/2017	Chicken	Henan	Central_China	2017-01-28	2017	MW104584	MW104586	MW104581	MW104582	MW104583	MW104585	MW104587	MW104588	Y	Y	Y	Y	Y	Y	Y	Y	G57
A/chicken/Henan/01.28_LYGL011-C/2017	Chicken	Henan	Central_China	2017-01-28	2017	EPL1819858	EPL1822221	EPL1815844	EPL1816729	EPL1818972	EPL1821296	EPL1823415	EPL1824382	Y	Y	Y	Y	Y	Y	Y	Y	G57
A/chicken/Henan/01.28_LYGL012-C/2017	Chicken	Henan	Central_China	2017-01-28	2017	MW104592	MW104594	MW104589	MW104590	MW104591	MW104593	MW104595	MW104596	Y	Y	Y	Y	Y	Y	Y	Y	G57
A/chicken/Henan/01.28_LYGL012-O/2017	Chicken	Henan	Central_China	2017-01-28	2017	MW104600	MW104602	MW104597	MW104598	MW104599	MW104601	MW104603	MW104604	Y	Y	Y	Y	Y	Y	Y	Y	G57
A/chicken/Henan/01/2009	Chicken	Henan	Central_China	2009-01-23	2009	KJ426484	KJ426507	KJ426313	KJ426301	KJ426290	KJ426519	KJ426495	KJ426279	Y	Y	Y	Y	Y	Y	Y	Y	G57
A/chicken/Henan/02.16_LYGL002-O/2017	Chicken	Henan	Central_China	2017-02-16	2017	MW104608	MW104610	MW104605	MW104606	MW104607	MW104609	MW104611	MW104612	Y	Y	Y	Y	Y	Y	Y	Y	G57
A/chicken/Henan/02.16_LYGL006-O/2017	Chicken	Henan	Central_China	2017-02-16	2017	MW097044	MW099407	MW094333	MW095219	MW096158	MW098482	MW100601	MW101569	Y	Y	Y	Y	Y	Y	Y	Y	G57
A/chicken/Henan/02.16_LYGL011-O/2017	Chicken	Henan	Central_China	2017-02-16	2017	MW104616	MW104618	MW104613	MW104614	MW104615	MW104617	MW104619	MW104620	Y	Y	Y	Y	Y	Y	Y
A/chicken/Henan/02.16_LYGL012-O/2017	Chicken	Henan	Central_China	2017-02-16	2017	MW104624	MW104626	MW104621	MW104622	MW104623	MW104625	MW104627	MW104628	Y	Y	Y	Y	Y	Y	Y	Y	G57
A/chicken/Henan/02.16_LYGL013-O/2017	Chicken	Henan	Central_China	2017-02-16	2017	MW104632	MW104634	MW104629	MW104630	MW104631	MW104633	MW104635	MW104636	Y	Y	Y	Y	Y	Y	Y
A/chicken/Henan/02.16_LYGL014-O/2017	Chicken	Henan	Central_China	2017-02-16	2017	MW104640	MW104642	MW104637	MW104638	MW104639	MW104641	MW104643	MW104644	Y	Y	Y	Y	Y	Y	Y
A/chicken/Henan/02.16_LYGL015-O/2017	Chicken	Henan	Central_China	2017-02-16	2017	MW104648	MW104650	MW104645	MW104646	MW104647	MW104649	MW104651	MW104652	Y	Y	Y	Y	Y	Y	Y
A/chicken/Henan/02.28_LYGL003-O/2017	Chicken	Henan	Central_China	2017-02-28	2017	MW104656	MW104658	MW104653	MW104654	MW104655	MW104657	MW104659	MW104660	Y	Y	Y	Y	Y	Y	Y	Y	G57
A/chicken/Henan/09.30_XXHM018-C/2018	Chicken	Henan	Central_China	2018-09-03	2018	EPL1820721	EPL1823081	EPL1816526	EPL1818769	EPL1819689	EPL1822036	EPL1824174	EPL1825110	Y	Y	Y	Y	Y	Y	Y	Y	G57
A/chicken/Henan/1.2/2008	Chicken	Henan	Central_China	2008-01-10	2008	FJ534538	FJ534539	FJ534543	FJ534542	FJ534545	FJ534544	FJ534541	FJ534540		Y		Y	Y	Y	Y	Y
A/chicken/Henan/1/2002	Chicken	Henan	Central_China	2002-02-10	2002	EPL235751	EPL235753	EPL235748	EPL235749	EPL235750	EPL235752	EPL235754	EPL235755		Y		Y	Y	Y		Y
A/chicken/Henan/1/2003	Chicken	Henan	Central_China	2003-03-20	2003	EPL234988	EPL234990	EPL234985	EPL234986	EPL234987	EPL234989	EPL234991	EPL234992		Y		Y	Y	Y		Y
A/chicken/Henan/1/2004	Chicken	Henan	Central_China	2004-12-15	2004	EPL229391	EPL229393	EPL229388	EPL229389	EPL229390	EPL229392	EPL229394	EPL229395		Y		Y	Y	Y		Y
A/chicken/Henan/1/2005	Chicken	Henan	Central_China	2005-01-20	2005	EPL226970	EPL226972	EPL226967	EPL226968	EPL226969	EPL226971	EPL226973	EPL226974		Y		Y	Y	Y		Y
A/chicken/Henan/10.28_LYGL003-C/2016	Chicken	Henan	Central_China	2016-10-28	2016	MW104664	MW104666	MW104661	MW104662	MW104663	MW104665	MW104667	MW104668	Y	Y	Y	Y	Y	Y	Y	Y	G57
A/chicken/Henan/10.28_LYGL010-C/2016	Chicken	Henan	Central_China	2016-10-28	2016	MW104672	MW104674	MW104669	MW104670	MW104671	MW104673	MW104675	MW104676	Y	Y	Y	Y	Y	Y	Y	Y	G57
A/chicken/Henan/10.31_XXHM001-C/2018	Chicken	Henan	Central_China	2018-10-31	2018	EPL1820730	EPL1823089	EPL1816535	EPL1818778	EPL1819698	EPL1822045	EPL1824183	EPL1825119	Y	Y	Y	Y	Y	Y	Y	Y	G57
A/chicken/Henan/10.31_XXHM001-O/2018	Chicken	Henan	Central_China	2018-10-31	2018	EPL1820723	EPL1823082	EPL1816528	EPL1818771	EPL1819691	EPL1822038	EPL1824176	EPL1825112	Y	Y	Y	Y	Y	Y	Y	Y	G57
A/chicken/Henan/10.31_XXHM002-C/2018	Chicken	Henan	Central_China	2018-10-31	2018	EPL1820731	EPL1823090	EPL1816536	EPL1818779	EPL1819699	EPL1822046	EPL1824184	EPL1825120	Y	Y	Y	Y	Y	Y	Y	Y	G57
A/chicken/Henan/10.31_XXHM002-O/2018	Chicken	Henan	Central_China	2018-10-31	2018	EPL1820724	EPL1823083	EPL1816529	EPL1818772	EPL1819692	EPL1822039	EPL1824177	EPL1825113	Y	Y	Y	Y	Y	Y	Y	Y	G57
A/chicken/Henan/10.31_XXHM005-O/2018	Chicken	Henan	Central_China	2018-10-31	2018	EPL1820726	EPL1823085	EPL1816531	EPL1818774	EPL1819694	EPL1822041	EPL1824179	EPL1825115	Y	Y	Y	Y	Y	Y	Y	Y	G57
A/chicken/Henan/11.01_XXHM003-O/2018	Chicken	Henan	Central_China	2018-11-01	2018	EPL1820725	EPL1823084	EPL1816530	EPL1818773	EPL1819693	EPL1822040	EPL1824178	EPL1825114	Y	Y	Y	Y	Y	Y	Y	Y	G57
A/chicken/Henan/11.01_XXHM009-O/2018	Chicken	Henan	Central_China	2018-11-01	2018	EPL1820727	EPL1823086	EPL1816532	EPL1818775	EPL1819695	EPL1822042	EPL1824180	EPL1825116	Y	Y	Y	Y	Y	Y	Y	Y	G57
A/chicken/Henan/11.01_XXHM013-O/2018	Chicken	Henan	Central_China	2018-11-01	2018	EPL1820728	EPL1823087	EPL1816533	EPL1818776	EPL1819696	EPL1822043	EPL1824181	EPL1825117	Y	Y	Y	Y	Y	Y	Y	Y	G57
A/chicken/Henan/11.01_XXHM016-O/2018	Chicken	Henan	Central_China	2018-11-01	2018	EPL1820729	EPL1823088	EPL1816534	EPL1818777	EPL1819697	EPL1822044	EPL1824182	EPL1825118	Y	Y	Y	Y	Y	Y	Y	Y	G57
A/chicken/Henan/11.01_XXHM018-O/2018	Chicken	Henan	Central_China	2018-11-01	2018	MW104680	MW104682	MW104677	MW104678	MW104679	MW104681	MW104683	MW104684	Y	Y	Y	Y	Y	Y	Y	Y	G57
A/chicken/Henan/11.24_LYGL005-O/2016	Chicken	Henan	Central_China	2016-11-24	2016	MW104688	MW104690	MW104685	MW104686	MW104687	MW104689	MW104691	MW104692	Y	Y	Y	Y	Y	Y	Y	Y	G57
A/chicken/Henan/11.24_LYGL006-O/2016	Chicken	Henan	Central_China	2016-11-24	2016	MW104696	MW104698	MW104693	MW104694	MW104695	MW104697	MW104699	MW104700	Y	Y	Y	Y	Y	Y	Y	Y	G57
A/chicken/Henan/11.28_LYGL009-O/2016	Chicken	Henan	Central_China	2016-11-28	2016	MW104704	MW104706	MW104701	MW104702	MW104703	MW104705	MW104707	MW104708	Y	Y	Y	Y	Y	Y	Y	Y	G57
A/chicken/Henan/11.28_LYGL010-O/2016	Chicken	Henan	Central_China	2016-11-28	2016	MW104712	MW104714	MW104709	MW104710	MW104711	MW104713	MW104715	MW104716	Y	Y	Y	Y	Y	Y	Y	Y	G57
A/chicken/Henan/11.28_LYGL011-C/2016	Chicken	Henan	Central_China	2016-11-28	2016	MW104720	MW104722	MW104717	MW104718	MW104719	MW104721	MW104723	MW104724	Y	Y	Y	Y	Y	Y	Y	Y	G57
A/chicken/Henan/11.28_LYGL011-O/2016	Chicken	Henan	Central_China	2016-11-28	2016	MW104728	MW104730	MW104725	MW104726	MW104727	MW104729	MW104731	MW104732	Y	Y	Y	Y	Y	Y	Y	Y	G57
A/chicken/Henan/12.23_LYGL001-O/2016	Chicken	Henan	Central_China	2016-12-23	2016	MW104736	MW104738	MW104733	MW104734	MW104735	MW104737	MW104739	MW104740	Y	Y	Y	Y	Y	Y	Y	Y	G57
A/chicken/Henan/12.23_LYGL003-O/2016	Chicken	Henan	Central_China	2016-12-23	2016	MW104744	MW104746	MW104741	MW104742	MW104743	MW104745	MW104747	MW104748	Y	Y	Y	Y	Y	Y	Y	Y	G57
A/chicken/Henan/12.23_LYGL004-O/2016	Chicken	Henan	Central_China	2016-12-23	2016	MW104752	MW104754	MW104749	MW104750	MW104751	MW104753	MW104755	MW104756	Y	Y	Y	Y	Y	Y	Y	Y	G57
A/chicken/Henan/12.23_LYGL006-O/2016	Chicken	Henan	Central_China	2016-12-23	2016	MW104760	MW104762	MW104757	MW104758	MW104759	MW104761	MW104763	MW104764	Y	Y	Y	Y	Y	Y	Y	Y	G57
A/chicken/Henan/12.23_LYGL009-O/2016	Chicken	Henan	Central_China	2016-12-23	2016	MW104768	MW104770	MW104765	MW104766	MW104767	MW104769	MW104771	MW104772	Y	Y	Y	Y	Y	Y	Y	Y	G57
A/chicken/Henan/12.23_LYGL012-O/2016	Chicken	Henan	Central_China	2016-12-23	2016	MW104776	MW104778	MW104773	MW104774	MW104775	MW104777	MW104779	MW104780	Y	Y	Y	Y	Y	Y	Y	Y	G57
A/chicken/Henan/12.27_XXHM001-O/2018	Chicken	Henan	Central_China	2018-12-27	2018	EPL1820178	EPL1822540	EPL1816110	EPL1817050	EPL1819280	EPL1821618	EPL1823742	EPL1824699	Y	Y	Y	Y	Y	Y	Y	Y	G57
A/chicken/Henan/12.27_XXHM002-O/2018	Chicken	Henan	Central_China	2018-12-27	2018	EPL1820179	EPL1822541	EPL1816111	EPL1817051	EPL1819281	EPL1821619	EPL1823743	EPL1824700	Y	Y	Y	Y	Y	Y	Y	Y	G57
A/chicken/Henan/12.27_XXHM003-O/2018	Chicken	Henan	Central_China	2018-12-27	2018	EPL1820180	EPL1822542	EPL1816112	EPL1817052	EPL1819282	EPL1821620	EPL1823744	EPL1824701	Y	Y	Y	Y	Y	Y	Y	Y	G57
A/chicken/Henan/12.27_XXHM004-C/2018	Chicken	Henan	Central_China	2018-12-27	2018	EPL1820193	EPL1822555	EPL1816125	EPL1817065	EPL1819295	EPL1821633	EPL1823757	EPL1824714	Y	Y	Y	Y	Y	Y	Y	Y	G57
A/chicken/Henan/12.27_XXHM005-O/2018	Chicken	Henan	Central_China	2018-12-27	2018	EPL1820181	EPL1822543	EPL1816113	EPL1817053	EPL1819283	EPL1821621	EPL1823745	EPL1824702	Y	Y	Y	Y	Y	Y	Y	Y	G57
A/chicken/Henan/12.27_XXHM006-C/2018	Chicken	Henan	Central_China	2018-12-27	2018	EPL1820194	EPL1822556	EPL1816126	EPL1817066	EPL1819296	EPL1821634	EPL1823758	EPL1824715	Y	Y	Y	Y	Y	Y	Y	Y	G57
A/chicken/Henan/12.27_XXHM006-O/2018	Chicken	Henan	Central_China	2018-12-27	2018	EPL1820182	EPL1822544	EPL1816114	EPL1817054	EPL1819284	EPL1821622	EPL1823746	EPL1824703	Y	Y	Y	Y	Y	Y	Y	Y	G57
A/chicken/Henan/12.27_XXHM007-O/2018	Chicken	Henan	Central_China	2018-12-27	2018	EPL1820183	EPL1822545	EPL1816115	EPL1817055	EPL1819285	EPL1821623	EPL1823747	EPL1824704	Y	Y	Y	Y	Y	Y	Y	Y	G57
A/chicken/Henan/12.27_XXHM008-O/2018	Chicken	Henan	Central_China	2018-12-27	2018	EPL1820184	EPL1822546	EPL1816116	EPL1817056	EPL1819286	EPL1821624	EPL1823748	EPL1824705	Y	Y	Y	Y	Y	Y	Y	Y	G57
A/chicken/Henan/12.27_XXHM013-C/2018	Chicken	Henan	Central_China	2018-12-27	2018	EPL1820195	EPL1822557	EPL1816127	EPL1817067	EPL1819297	EPL1821635	EPL1823759	EPL1824716	Y	Y	Y	Y	Y	Y	Y	Y	G57
A/chicken/Henan/12.27_XXHM014-O/2018	Chicken	Henan	Central_China	2018-12-27	2018	EPL1820186	EPL1822548	EPL1816118	EPL1817058	EPL1819288	EPL1821626	EPL1823750	EPL1824707	Y	Y	Y	Y	Y	Y	Y	Y	G57
A/chicken/Henan/12.27_XXHM015-C/2018	Chicken	Henan	Central_China	2018-12-27	2018	EPL1820196	EPL1822558	EPL1816128	EPL1817068	EPL1819298	EPL1821636	EPL1823760	EPL1824717	Y	Y	Y	Y	Y	Y	Y	Y	G57
A/chicken/Henan/12.27_XXHM015-O/2018	Chicken	Henan	Central_China	2018-12-27	2018	EPL1820187	EPL1822549	EPL1816119	EPL1817059	EPL1819289	EPL1821627	EPL1823751	EPL1824708	Y	Y	Y	Y	Y	Y	Y	Y	G57
A/chicken/Henan/12.27_XXHM016-O/2018	Chicken	Henan	Central_China	2018-12-27	2018	EPL1820188	EPL1822550	EPL1816120	EPL1817060	EPL1819290	EPL1821628	EPL1823752	EPL1824709	Y	Y	Y	Y	Y	Y	Y	Y	G57
A/chicken/Henan/12.27_XXHM017-C/2018	Chicken	Henan	Central_China	2018-12-27	2018	EPL1820198	EPL1822560	EPL1816130	EPL1817070	EPL1819300	EPL1821638	EPL1823762	EPL1824719	Y	Y	Y	Y	Y	Y	Y	Y	G57
A/chicken/Henan/12.27_XXHM017-O/2018	Chicken	Henan	Central_China	2018-12-27	2018	EPL1820189	EPL1822551	EPL1816121	EPL1817061	EPL1819291	EPL1821629	EPL1823753	EPL1824710	Y	Y	Y	Y	Y	Y	Y	Y	G57
A/chicken/Henan/12.27_XXHM018-O/2018	Chicken	Henan	Central_China	2018-12-27	2018	EPL1820190	EPL1822552	EPL1816122	EPL1817062	EPL1819292	EPL1821630	EPL1823754	EPL1824711	Y	Y	Y	Y	Y	Y	Y	Y	G57
A/chicken/Henan/12.27_XXHM020-O/2018	Chicken	Henan	Central_China	2018-12-27	2018	EPL1820192	EPL1822554	EPL1816124	EPL1817064	EPL1819294	EPL1821632	EPL1823756	EPL1824713	Y	Y	Y	Y	Y	Y	Y	Y	G57
A/chicken/Henan/12.27_XXHM023-C/2018	Chicken	Henan	Central_China	2018-12-27	2018	EPL1820199	EPL1822561	EPL1816131	EPL1817071	EPL1819301	EPL1821639	EPL1823763	EPL1824720	Y	Y	Y	Y	Y	Y	Y	Y	G57
A/chicken/Henan/12/2008	Chicken	Henan	Central_China	2008-12-01	2008	KJ426489	KJ426513	KJ426319	KJ426307	KJ426295	KJ426525	KJ426501	KJ426285					Y	Y	Y	Y
A/chicken/Henan/2/2004	Chicken	Henan	Central_China	2004-11-20	2004	EPL229399	EPL229401	EPL229396	EPL229397	EPL229398	EPL229400	EPL229402	EPL229403		Y		Y	Y	Y		Y
A/chicken/Henan/26/00	Chicken	Henan	Central_China	2000-06-15	2000	DQ064368	DQ064422	DQ064557	DQ064530	DQ064503	DQ064449	DQ064395	DQ064476		Y
A/chicken/Henan/321/2008	Chicken	Henan	Central_China	2008-07-18	2008	EPL487183	EPL487185	EPL487180	EPL487181	EPL487432	EPL487184	EPL487187	EPL487188						Y
A/chicken/Henan/322/2012	Chicken	Henan	Central_China	2012-01-01	2012	EPL692179	EPL691782	EPL691713	EPL692099	EPL691877	EPL691655	EPL692314	EPL692021	Y	Y	Y	Y	Y	Y	Y	Y	G57
A/chicken/Henan/323/2008	Chicken	Henan	Central_China	2008-07-11	2008	EPL487069	EPL487071	EPL487066	EPL487067	EPL487095	EPL487070	EPL487072	EPL487096						Y	Y	Y
A/chicken/Henan/323/2009	Chicken	Henan	Central_China	2009-09-15	2009	EPL487159	EPL487161	EPL487156	EPL487157	EPL487429	EPL487160	EPL487162	EPL487155		Y		Y	Y	Y		Y
A/chicken/Henan/43/02	Chicken	Henan	Central_China	2002-06-15	2002	DQ064369	DQ064423	DQ064558	DQ064531	DQ064504	DQ064450	DQ064396	DQ064477
A/chicken/Henan/5/98	Chicken	Henan	Central_China	1998-06-15	1998	DQ064370	DQ064424	DQ064559	DQ064532	DQ064505	DQ064451	DQ064397	DQ064478		Y
A/chicken/Henan/52/2011	Chicken	Henan	Central_China	2011-01-01	2011	EPL692180	EPL691783	EPL691714	EPL692100	EPL691878	EPL691955	EPL692267	EPL692022	Y	Y	Y	Y	Y	Y	Y	Y	G57
A/Chicken/Henan/62/00	Chicken	Henan	Central_China	2000-01-01	2000	EPL9947	EPL9989	EPL10121	EPL10077	EPL10165	EPL10033	EPL10207	EPL10251		Y
A/chicken/Henan/815/2016	Chicken	Henan	Central_China	2016-03-12	2016	EPL1221851	EPL1221853	EPL1221848	EPL1221849	EPL1221850	EPL1221852	EPL1221854	EPL1221855	Y	Y	Y	Y	Y	Y	Y	Y	G57
A/chicken/Henan/90/2012	Chicken	Henan	Central_China	2012-01-01	2012	EPL692181	EPL691784	EPL691715	EPL692101	EPL691879	EPL691956	EPL692315	EPL692023		Y	Y	Y	Y	Y	Y	Y
A/Chicken/Henan/98	Chicken	Henan	Central_China	1998-01-01	1998	EPL238746	EPL238748	EPL238745	EPL238743	EPL238744	EPL238747	EPL238749	EPL238750		Y
A/chicken/Henan/DY/2009	Chicken	Henan	Central_China	2009-01-01	2009	KC820997	KC821219	KC821034	KC821071	KC821108	KC821145	KC821182	KC821256	Y	Y	Y	Y	Y	Y	Y	Y	G57
A/chicken/Henan/L3/2008	Chicken	Henan	Central_China	2008-01-01	2008	EPL170824	EPL161677	EPL221257	EPL220299	EPL220298	EPL220300	EPL155025	EPL155019	Y					Y	Y
A/chicken/Henan/nd/1998	Chicken	Henan	Central_China	1998-01-01	1998	EPL238802	EPL238795	EPL238801	EPL238800	EPL238798	EPL238796	EPL238799	EPL238797		Y		Y	Y	Y
A/chicken/Henan/ni/2001	Chicken	Henan	Central_China	2001-11-22	2001	EPL236624	EPL236627	EPL236626	EPL236625	EPL236630	EPL236628	EPL236623	EPL236629		Y		Y	Y	Y
A/chicken/Henan/Z01/2007	Chicken	Henan	Central_China	2007-01-07	2007	KJ426491	KJ426515	KJ426321	KJ426309	KJ426297	KJ426527	KJ426503	KJ426287	Y	Y		Y		Y	Y
A/chicken/HoChiMinh/0181/2013	Chicken	Vietnam	Vietnam	2013-06-21	2013	KU311581	KU311583	KU311578	KU311579	KU311580	KU311582	KU311584	KU311585	Y			Y	Y	Y	Y	Y
A/chicken/HoChiMinh/0190/2014	Chicken	Vietnam	Vietnam	2014-03-12	2014	KU311600	KU311602	KU311597	KU311598	KU311599	KU311601	KU311603	KU311604	Y			Y	Y	Y	Y	Y
A/chicken/HoChiMinh/0196/2014	Chicken	Vietnam	Vietnam	2014-04-10	2014	KU311608	KU311610	KU311605	KU311606	KU311607	KU311609	KU311611	KU311612	Y			Y	Y	Y	Y	Y
A/chicken/HoChiMinh/0201/2014	Chicken	Vietnam	Vietnam	2014-04-10	2014	KU311624	KU311626	KU311621	KU311622	KU311623	KU311625	KU311627	KU311628	Y			Y	Y	Y	Y	Y
A/Chicken/Hong_Kong/739/94	Chicken	Hong_Kong	South_China	1994-01-01	1994	EPL5891	EPL5927	EPL6005	EPL5977	EPL6033	EPL5949	EPL6067	EPL6109		Y
A/chicken/Hong_Kong/AP167W/2006	Chicken	Hong_Kong	South_China	2006-01-01	2006	EPL469679	EPL470085	EPL469089	EPL469349	EPL487614	EPL470451	EPL469930	EPL470678	Y					Y	Y
A/chicken/Hong_Kong/CRA45/2010	Chicken	Hong_Kong	South_China	2010-06-15	2010	KF259123	KF259525	KF260865	KF260621	KF260377	KF259889	KF259370	KF260133		Y	Y	Y	Y	Y	Y	Y
A/chicken/Hong_Kong/CRA45W/2010	Chicken	Hong_Kong	South_China	2010-06-15	2010	KF259124	KF259526	KF260866	KF260622	KF260378	KF259890	KF259371	KF260134		Y	Y	Y	Y	Y	Y	Y
A/chicken/Hong_Kong/CSW445W/2011	Chicken	Hong_Kong	South_China	2011-06-15	2011	KF259137	KF259539	KF260879	KF260635	KF260391	KF259903	KF259384	KF260147		Y	Y	Y	Y	Y	Y	Y
A/chicken/Hong_Kong/CSW475/2009	Chicken	Hong_Kong	South_China	2009-01-01	2009	EPL469720	EPL470122	EPL469117	EPL469286	EPL487656	EPL470488	EPL469967	EPL470728						Y	Y
A/chicken/Hong_Kong/CSW530/2011	Chicken	Hong_Kong	South_China	2011-06-15	2011	KF259141	KF259543	KF260883	KF260639	KF260395	KF259907	KF259388	KF260151		Y	Y	Y	Y	Y	Y	Y
A/chicken/Hong_Kong/CSW533/2011	Chicken	Hong_Kong	South_China	2011-06-15	2011	KF259142	KF259544	KF260884	KF260640	KF260396	KF259908	KF259389	KF260152		Y	Y	Y	Y	Y	Y	Y
A/chicken/Hong_Kong/FL96/2010	Chicken	Hong_Kong	South_China	2010-01-01	2010	EPL469727	EPL470129	EPL469067	EPL469293	EPL487650	EPL470495	EPL469974	EPL470735	Y	Y	Y	Y	Y	Y	Y	Y	G57
A/chicken/Hong_Kong/FY105W/2012	Chicken	Hong_Kong	South_China	2012-06-15	2012	KF259155	KF259557	KF260897	KF260653	KF260409	KF259921	KF259402	KF260165		Y	Y	Y	Y	Y	Y	Y
A/Chicken/Hong_Kong/FY20/99	Chicken	Hong_Kong	South_China	1999-01-01	1999	EPL6779	EPL6871	EPL6811	EPL6831	EPL6851	EPL6795	EPL6891	EPL6911		Y
A/chicken/Hong_Kong/FY64W/2010	Chicken	Hong_Kong	South_China	2010-01-01	2010	EPL469728	EPL470165	EPL469068	EPL469294	EPL487651	EPL470496	EPL469975	EPL470736		Y	Y	Y	Y	Y	Y	Y
A/chicken/Hong_Kong/FY6W/2012	Chicken	Hong_Kong	South_China	2012-06-15	2012	KF259144	KF259546	KF260886	KF260642	KF260398	KF259910	KF259391	KF260154		Y	Y	Y	Y	Y	Y	Y
A/chicken/Hong_Kong/FY85/2008	Chicken	Hong_Kong	South_China	2008-01-01	2008	EPL469704	EPL470110	EPL469108	EPL469374	EPL487640	EPL470476	EPL469955	EPL470719						Y	Y
A/Chicken/Hong_Kong/G23/97	Chicken	Hong_Kong	South_China	1997-01-01	1997	EPL5881	EPL5917	EPL5995	EPL239015	EPL6023	EPL5939	EPL6052	EPL6094
A/chicken/Hong_Kong/G9/1997	Chicken	Hong_Kong	South_China	1997-06-15	1997	KF188366	KF188368	KF188363	KF188364	KF188365	KF188367	KF188369	KF188370
A/Chicken/Hong_Kong/G9/97	Chicken	Hong_Kong	South_China	1997-01-01	1997	EPL5879	EPL5915	EPL5993	EPL5965	EPL6021	EPL5937	EPL6049	EPL6091
A/chicken/Hong_Kong/HH117/2012	Chicken	Hong_Kong	South_China	2012-06-15	2012	KF259152	KF259554	KF260894	KF260650	KF260406	KF259918	KF259399	KF260162		Y	Y	Y	Y	Y	Y	Y
A/chicken/Hong_Kong/HH45/2007	Chicken	Hong_Kong	South_China	2007-01-01	2007	EPL469688	EPL470094	EPL469097	EPL469358	EPL487625	EPL470460	EPL469939	EPL470686	Y					Y	Y
A/chicken/Hong_Kong/HH8/2010	Chicken	Hong_Kong	South_China	2010-01-01	2010	EPL469729	EPL470130	EPL469069	EPL469295	EPL487652	EPL470497	EPL469976	EPL470737	Y	Y	Y	Y	Y	Y	Y	Y	G57
A/chicken/Hong_Kong/JV17/2012	Chicken	Hong_Kong	South_China	2012-06-15	2012	KF259149	KF259551	KF260891	KF260647	KF260403	KF259915	KF259396	KF260159		Y	Y	Y	Y	Y	Y	Y
A/chicken/Hong_Kong/JV231W/2012	Chicken	Hong_Kong	South_China	2012-06-15	2012	KF259158	KF259560	KF260900	KF260656	KF260412	KF259924	KF259405	KF260168		Y	Y	Y	Y	Y	Y	Y
A/chicken/Hong_Kong/JV75/2011	Chicken	Hong_Kong	South_China	2011-06-15	2011	KF259129	KF259531	KF260871	KF260627	KF260383	KF259895	KF259376	KF260139	Y	Y	Y	Y	Y	Y	Y	Y	G57
A/Chicken/Hong_Kong/KC12/99	Chicken	Hong_Kong	South_China	1999-01-01	1999	EPL6781	EPL6873	EPL6813	EPL6833	EPL6853	EPL6797	EPL6893	EPL6913		Y
A/chicken/Hong_Kong/NKR133/2006	Chicken	Hong_Kong	South_China	2006-01-01	2006	EPL469680	EPL470086	EPL469090	EPL469350	EPL487615	EPL470452	EPL469931	EPL470679						Y
A/chicken/Hong_Kong/NT10/2011	Chicken	Hong_Kong	South_China	2011-06-15	2011	KF259125	KF259527	KF260867	KF260623	KF260379	KF259891	KF259372	KF260135							Y
A/chicken/Hong_Kong/NT148W/2011	Chicken	Hong_Kong	South_China	2011-06-15	2011	KF259130	KF259532	KF260872	KF260628	KF260384	KF259896	KF259377	KF260140			Y	Y	Y	Y	Y	Y
A/chicken/Hong_Kong/NT149W/2011	Chicken	Hong_Kong	South_China	2011-06-15	2011	KF259131	KF259533	KF260873	KF260629	KF260385	KF259897	KF259378	KF260141			Y	Y	Y	Y	Y	Y
A/chicken/Hong_Kong/NT155/2008	Chicken	Hong_Kong	South_China	2008-06-15	2008	KF259094	KF259496	KF260836	KF260592	KF260348	KF259860	KF259341	KF260104						Y	Y
A/Chicken/Hong_Kong/NT16/99	Chicken	Hong_Kong	South_China	1999-01-01	1999	EPL6773	EPL6865	EPL6805	EPL6825	EPL6845	EPL6789	EPL6885	EPL6905							Y
A/chicken/Hong_Kong/NT180W/2011	Chicken	Hong_Kong	South_China	2011-06-15	2011	KF259133	KF259535	KF260875	KF260631	KF260387	KF259899	KF259380	KF260143			Y	Y	Y	Y	Y	Y
A/chicken/Hong_Kong/NT211W/2007	Chicken	Hong_Kong	South_China	2007-01-01	2007	EPL469690	EPL470096	EPL469099	EPL469360	EPL487626	EPL470462	EPL469941	EPL470688						Y	Y
A/chicken/Hong_Kong/NT266/2012	Chicken	Hong_Kong	South_China	2012-06-15	2012	KF259157	KF259559	KF260899	KF260655	KF260411	KF259923	KF259404	KF260167			Y	Y	Y	Y	Y	Y
A/chicken/Hong_Kong/NT270/2008	Chicken	Hong_Kong	South_China	2008-01-01	2008	EPL469706	EPL470112	EPL469110	EPL469376	EPL487642	EPL470478	EPL469957	EPL470721						Y	Y
A/chicken/Hong_Kong/NT272/2008	Chicken	Hong_Kong	South_China	2008-01-01	2008	EPL469707	EPL470113	EPL469111	EPL469377	EPL487643	EPL470479	EPL469958	EPL470722						Y	Y
A/chicken/Hong_Kong/NT286/2007	Chicken	Hong_Kong	South_China	2007-06-15	2007	KF259080	KF259482	KF260822	KF260578	KF260334	KF259846	KF259327	KF260090						Y	Y
A/chicken/Hong_Kong/NT305W/2011	Chicken	Hong_Kong	South_China	2011-06-15	2011	KF259136	KF259538	KF260878	KF260634	KF260390	KF259902	KF259383	KF260146			Y	Y	Y	Y	Y	Y
A/chicken/Hong_Kong/NT406/2006	Chicken	Hong_Kong	South_China	2006-01-01	2006	EPL469681	EPL470087	EPL469091	EPL469351	EPL487616	EPL470453	EPL469932	EPL470680						Y
A/chicken/Hong_Kong/NT449/2007	Chicken	Hong_Kong	South_China	2007-01-01	2007	EPL469692	EPL470098	EPL469101	EPL469362	EPL487628	EPL470464	EPL469943	EPL470690							Y
A/chicken/Hong_Kong/NT547/2005	Chicken	Hong_Kong	South_China	2005-01-01	2005	EPL469672	EPL470078	EPL469083	EPL469342	EPL487607	EPL470444	EPL469923	EPL470672						Y
A/Chicken/Hong_Kong/SF2/99	Chicken	Hong_Kong	South_China	1999-01-01	1999	EPL6408	EPL6877	EPL6817	EPL6837	EPL6857	EPL6414	EPL6897	EPL6917		Y
A/chicken/Hong_Kong/SF379/2006	Chicken	Hong_Kong	South_China	2006-01-01	2006	EPL469682	EPL470088	EPL469092	EPL469352	EPL487617	EPL470454	EPL469933	EPL470681	Y					Y
A/chicken/Hong_Kong/SF60/2008	Chicken	Hong_Kong	South_China	2008-01-01	2008	EPL469708	EPL470114	EPL469112	EPL469378	EPL487644	EPL470480	EPL469959	EPL470723	Y					Y	Y
A/chicken/Hong_Kong/SSP176/2009	Chicken	Hong_Kong	South_China	2009-01-01	2009	EPL469721	EPL470123	EPL469118	EPL469287	EPL487647	EPL470489	EPL469968	EPL470729						Y	Y
A/chicken/Hong_Kong/SSP177W/2009	Chicken	Hong_Kong	South_China	2009-01-01	2009	EPL469722	EPL470124	EPL469119	EPL469288	EPL487655	EPL470490	EPL469969	EPL470730						Y	Y
A/chicken/Hong_Kong/SSP492/2005	Chicken	Hong_Kong	South_China	2005-01-01	2005	EPL469673	EPL470079	EPL469084	EPL469343	EPL487608	EPL470445	EPL469924	EPL470673						Y
A/chicken/Hong_Kong/TC176/2006	Chicken	Hong_Kong	South_China	2006-09-01	2006	EPL469683	EPL470089	EPL469093	EPL469353	EPL487583	EPL470455	EPL469934	EPL470682	Y					Y	Y
A/chicken/Hong_Kong/TC18/2011	Chicken	Hong_Kong	South_China	2011-06-15	2011	KF259126	KF259528	KF260868	KF260624	KF260380	KF259892	KF259373	KF260136		Y	Y	Y	Y	Y	Y	Y
A/chicken/Hong_Kong/TC8/2012	Chicken	Hong_Kong	South_China	2012-06-15	2012	KF259143	KF259545	KF260885	KF260641	KF260397	KF259909	KF259390	KF260153		Y	Y	Y	Y	Y	Y	Y
A/chicken/Hong_Kong/TFB130/2006	Chicken	Hong_Kong	South_China	2006-01-01	2006	EPL469684	EPL470090	EPL469094	EPL469354	EPL487618	EPL470456	EPL469935	EPL470683						Y
A/chicken/Hong_Kong/TP178/2007	Chicken	Hong_Kong	South_China	2007-01-01	2007	EPL469693	EPL470099	EPL469102	EPL469363	EPL487629	EPL470465	EPL469944	EPL470691						Y	Y
A/chicken/Hong_Kong/TP18/2005	Chicken	Hong_Kong	South_China	2005-01-01	2005	EPL469674	EPL470080	EPL469085	EPL469344	EPL487609	EPL470446	EPL469925	EPL470674						Y
A/chicken/Hong_Kong/TP38/2003	Chicken	Hong_Kong	South_China	2003-06-15	2003	KF188304	KF188306	KF188301	KF188302	KF188303	KF188305	KF188307	KF188308	Y				Y	Y		Y
A/chicken/Hong_Kong/TSTA7W/2009	Chicken	Hong_Kong	South_China	2009-01-01	2009	EPL469723	EPL470125	EPL469063	EPL469289	EPL487648	EPL470491	EPL469970	EPL470731	Y	Y				Y	Y
A/chicken/Hong_Kong/TSTB17W/2010	Chicken	Hong_Kong	South_China	2010-01-01	2010	EPL469730	EPL470131	EPL469070	EPL469296	EPL487653	EPL470498	EPL469977	EPL470738	Y	Y				Y	Y
A/chicken/Hong_Kong/TSTB21/2010	Chicken	Hong_Kong	South_China	2010-01-01	2010	EPL469731	EPL470132	EPL469071	EPL469297	EPL487654	EPL470499	EPL469978	EPL470739	Y	Y				Y	Y
A/chicken/Hong_Kong/TSTB25W/2010	Chicken	Hong_Kong	South_China	2010-06-15	2010	KF259121	KF259523	KF260863	KF260619	KF260375	KF259887	KF259368	KF260131						Y	Y
A/chicken/Hong_Kong/TSTB27/2010	Chicken	Hong_Kong	South_China	2010-01-01	2010	EPL469732	EPL470133	EPL469072	EPL469298	EPL487768	EPL470500	EPL469979	EPL470740						Y	Y
A/chicken/Hong_Kong/TSTB28W/2010	Chicken	Hong_Kong	South_China	2010-01-01	2010	EPL469737	EPL470138	EPL469077	EPL469303	EPL487772	EPL470505	EPL469984	EPL470745						Y	Y
A/chicken/Hong_Kong/TSTB32W/2011	Chicken	Hong_Kong	South_China	2011-06-15	2011	KF259134	KF259536	KF260876	KF260632	KF260388	KF259900	KF259381	KF260144		Y	Y	Y	Y	Y	Y	Y
A/chicken/Hong_Kong/WF163/2005	Chicken	Hong_Kong	South_China	2005-01-01	2005	EPL469675	EPL470081	EPL469086	EPL469345	EPL487610	EPL470447	EPL469926	EPL470675						Y
A/chicken/Hong_Kong/WF1W/2012	Chicken	Hong_Kong	South_China	2012-06-15	2012	KF259147	KF259549	KF260889	KF260645	KF260401	KF259913	KF259394	KF260157		Y	Y	Y	Y	Y	Y	Y
A/chicken/Hong_Kong/WF204/2005	Chicken	Hong_Kong	South_China	2005-01-01	2005	EPL469676	EPL470082	EPL469087	EPL469346	EPL487611	EPL470448	EPL469927	EPL470676						Y
A/chicken/Hong_Kong/WF3/2012	Chicken	Hong_Kong	South_China	2012-06-15	2012	KF259146	KF259548	KF260888	KF260644	KF260400	KF259912	KF259393	KF260156		Y	Y	Y	Y	Y	Y	Y
A/chicken/Hong_Kong/WF4/2007	Chicken	Hong_Kong	South_China	2007-01-01	2007	EPL469694	EPL470100	EPL469103	EPL469364	EPL487630	EPL470466	EPL469945	EPL470692	Y					Y	Y
A/chicken/Hong_Kong/YO117W/2012	Chicken	Hong_Kong	South_China	2012-06-15	2012	KF259156	KF259558	KF260898	KF260654	KF260410	KF259922	KF259403	KF260166		Y	Y	Y	Y	Y	Y	Y
A/chicken/Hong_Kong/YO12W/2012	Chicken	Hong_Kong	South_China	2012-06-15	2012	KF259148	KF259550	KF260890	KF260646	KF260402	KF259914	KF259395	KF260158		Y	Y	Y	Y	Y	Y	Y
A/chicken/Hong_Kong/YO151W/2011	Chicken	Hong_Kong	South_China	2011-06-15	2011	KF259135	KF259537	KF260877	KF260633	KF260389	KF259901	KF259382	KF260145			Y	Y	Y	Y	Y	Y
A/chicken/Hong_Kong/YO173W/2011	Chicken	Hong_Kong	South_China	2011-06-15	2011	KF259140	KF259542	KF260882	KF260638	KF260394	KF259906	KF259387	KF260150		Y	Y	Y	Y	Y	Y	Y
A/chicken/Hong_Kong/YO28/2011	Chicken	Hong_Kong	South_China	2011-06-15	2011	KF259127	KF259529	KF260869	KF260625	KF260381	KF259893	KF259374	KF260137		Y	Y	Y	Y	Y	Y	Y
A/chicken/Hong_Kong/YO6/2012	Chicken	Hong_Kong	South_China	2012-06-15	2012	KF259145	KF259547	KF260887	KF260643	KF260399	KF259911	KF259392	KF260155		Y	Y	Y	Y	Y	Y	Y
A/chicken/Hong_Kong/YSC82/2008	Chicken	Hong_Kong	South_China	2008-06-15	2008	KF259098	KF259500	KF260840	KF260596	KF260352	KF259864	KF259345	KF260108	Y					Y	Y
A/chicken/Hong_Kong/YU106W/2009	Chicken	Hong_Kong	South_China	2009-09-01	2009	EPL469724	EPL470126	EPL469064	EPL469290	EPL487623	EPL470492	EPL469971	EPL470732	Y					Y	Y
A/chicken/Hong_Kong/YU119/2009	Chicken	Hong_Kong	South_China	2009-09-01	2009	EPL469725	EPL470127	EPL469065	EPL469291	EPL487624	EPL470493	EPL469972	EPL470733	Y					Y	Y
A/chicken/Hong_Kong/YU14/2006	Chicken	Hong_Kong	South_China	2006-01-01	2006	EPL469685	EPL470091	EPL469095	EPL469355	EPL487619	EPL470457	EPL469936	EPL470684						Y
A/chicken/Hong_Kong/YU148/2012	Chicken	Hong_Kong	South_China	2012-06-15	2012	KF259150	KF259552	KF260892	KF260648	KF260404	KF259916	KF259397	KF260160		Y	Y	Y	Y	Y	Y	Y
A/chicken/Hong_Kong/YU150W/2012	Chicken	Hong_Kong	South_China	2012-06-15	2012	KF259151	KF259553	KF260893	KF260649	KF260405	KF259917	KF259398	KF260161		Y	Y	Y	Y	Y	Y	Y
A/chicken/Hong_Kong/YU158/2011	Chicken	Hong_Kong	South_China	2011-06-15	2011	KF259128	KF259530	KF260870	KF260626	KF260382	KF259894	KF259375	KF260138	Y	Y	Y	Y	Y	Y	Y	Y	G57
A/chicken/Hong_Kong/YU214/2010	Chicken	Hong_Kong	South_China	2010-01-01	2010	EPL469733	EPL470134	EPL469073	EPL469299	EPL487778	EPL470501	EPL469980	EPL470741	Y	Y	Y	Y	Y	Y	Y	Y	G57
A/chicken/Hong_Kong/YU218/2010	Chicken	Hong_Kong	South_China	2010-01-01	2010	EPL469734	EPL470135	EPL469074	EPL469300	EPL487769	EPL470502	EPL469981	EPL470742	Y	Y	Y	Y	Y	Y	Y	Y	G57
A/chicken/Hong_Kong/YU219/2010	Chicken	Hong_Kong	South_China	2010-01-01	2010	EPL469735	EPL470136	EPL469075	EPL469301	EPL487770	EPL470503	EPL469982	EPL470743	Y	Y	Y	Y	Y	Y	Y	Y	G57
A/chicken/Hong_Kong/YU250W/2011	Chicken	Hong_Kong	South_China	2011-06-15	2011	KF259132	KF259534	KF260874	KF260630	KF260386	KF259898	KF259379	KF260142			Y	Y	Y	Y	Y	Y
A/chicken/Hong_Kong/YU262W/2012	Chicken	Hong_Kong	South_China	2012-06-15	2012	KF259153	KF259555	KF260895	KF260651	KF260407	KF259919	KF259400	KF260163		Y	Y	Y	Y	Y	Y	Y
A/chicken/Hong_Kong/YU341/2008	Chicken	Hong_Kong	South_China	2008-06-15	2008	KF259099	KF259501	KF260841	KF260597	KF260353	KF259865	KF259346	KF260109	Y					Y	Y
A/chicken/Hong_Kong/YU344/2012	Chicken	Hong_Kong	South_China	2012-06-15	2012	KF259154	KF259556	KF260896	KF260652	KF260408	KF259920	KF259401	KF260164		Y	Y	Y	Y	Y	Y	Y
A/chicken/Hong_Kong/YU471W/2008	Chicken	Hong_Kong	South_China	2008-01-01	2008	EPL469711	EPL470117	EPL469115	EPL469381	EPL487661	EPL470483	EPL469962	EPL470726						Y	Y
A/chicken/Hong_Kong/YU551W/2011	Chicken	Hong_Kong	South_China	2011-06-15	2011	KF259138	KF259540	KF260880	KF260636	KF260392	KF259904	KF259385	KF260148		Y	Y	Y	Y	Y	Y	Y
A/chicken/Hong_Kong/YU629/2007	Chicken	Hong_Kong	South_China	2007-01-01	2007	EPL469695	EPL470101	EPL469104	EPL469365	EPL487631	EPL470467	EPL469946	EPL470693						Y	Y
A/chicken/Hong_Kong/YU797/2007	Chicken	Hong_Kong	South_China	2007-06-15	2007	KF259085	KF259487	KF260827	KF260583	KF260339	KF259851	KF259332	KF260095						Y	Y
A/chicken/HongKong/AP45/03	Chicken	Hong_Kong	South_China	2003-01-01	2003	EPL24274	EPL24369	EPL24574	EPL24538	EPL24501	EPL24406	EPL24313	EPL24445		Y			Y	Y		Y
A/chicken/HongKong/BD90/03	Chicken	Hong_Kong	South_China	2003-01-01	2003	EPL24276	EPL24371	EPL24576	EPL24540	EPL24503	EPL24408	EPL24316	EPL24448		Y			Y	Y		Y
A/chicken/HongKong/CSW153/03	Chicken	Hong_Kong	South_China	2003-01-01	2003	EPL24272	EPL24367	EPL24572	EPL24536	EPL24499	EPL24404	EPL24310	EPL24442		Y			Y	Y		Y
A/chicken/HongKong/CSW291/03	Chicken	Hong_Kong	South_China	2003-01-01	2003	EPL24278	EPL24373	EPL24578	EPL24542	EPL24505	EPL24410	EPL24319	EPL24451		Y			Y	Y		Y
A/chicken/HongKong/CSW304/03	Chicken	Hong_Kong	South_China	2003-01-01	2003	EPL24280	EPL24375	EPL24579	EPL24544	EPL24507	EPL24412	EPL24322	EPL24454		Y			Y	Y		Y
A/chicken/HongKong/FY23/03	Chicken	Hong_Kong	South_China	2003-01-01	2003	EPL24282	EPL24377	EPL24580	EPL24546	EPL24509	EPL24414	EPL24325	EPL24457
A/chicken/HongKong/NT142/03	Chicken	Hong_Kong	South_China	2003-01-01	2003	EPL24286	EPL24381	EPL24583	EPL24550	EPL24513	EPL24418	EPL24331	EPL24463						Y
A/chicken/HongKong/NT366/03	Chicken	Hong_Kong	South_China	2003-01-01	2003	EPL24304	EPL24399	EPL24595	EPL24568	EPL24530	EPL24436	EPL24358	EPL24490	Y
A/chicken/HongKong/SF1/03	Chicken	Hong_Kong	South_China	2003-01-01	2003	EPL24288	EPL24383	EPL24585	EPL24552	EPL24515	EPL24420	EPL24334	EPL24466
A/chicken/HongKong/SSP101/03	Chicken	Hong_Kong	South_China	2003-01-01	2003	EPL24290	EPL24385	EPL24586	EPL24554	EPL24517	EPL24422	EPL24337	EPL24469		Y			Y	Y		Y
A/chicken/HongKong/WF120/03	Chicken	Hong_Kong	South_China	2003-01-01	2003	EPL24302	EPL24397	EPL24594	EPL24566	EPL24528	EPL24434	EPL24355	EPL24487	Y
A/chicken/HongKong/WF126/03	Chicken	Hong_Kong	South_China	2003-01-01	2003	EPL24294	EPL24389	EPL24589	EPL24558	EPL24520	EPL24426	EPL24343	EPL24475
A/chicken/HongKong/YU427/03	Chicken	Hong_Kong	South_China	2003-01-01	2003	EPL24308	EPL24402	EPL24599	EPL24570	EPL24534	EPL24440	EPL24364	EPL24496
A/chicken/Huaian/HA9/2016	Chicken	Jiangsu	East_China	2016-04-18	2016	MG063447	MG063457	MG063482	MG063477	MG063472	MG063462	MG063452	MG063467	Y	Y	Y	Y	Y	Y	Y	Y	G57
A/chicken/Hubei/01/1999	Chicken	Hubei	Central_China	1999-02-21	1999	CY077084	CY077086	CY077082	CY077081	CY077083	CY077085	CY077087	CY077088		Y
A/chicken/Hubei/01/2015	Chicken	Hubei	Central_China	2015-10-15	2015	MF568511	MF568513	MF568508	MF568509	MF568510	MF568512	MF568507	MF568506	Y	Y	Y	Y	Y	Y	Y	Y	G57
A/chicken/Hubei/03.06__WHWTZ0068-P/2015_H9N2_	Chicken	Hubei	Central_China	2015-03-06	2015	EPL658599	EPL658598	EPL658596	EPL658597	EPL658595	EPL658592	EPL658594	EPL658593	Y	Y	Y	Y	Y	Y	Y	Y	G57
A/chicken/Hubei/03.06__WHWTZ0086-P/2015_Mixed_	Chicken	Hubei	Central_China	2015-03-06	2015	EPL665749	EPL665748	EPL665746	EPL665747	EPL665745	EPL665742	EPL665744	EPL665743	Y	Y	Y	Y	Y	Y	Y	Y	G57
A/chicken/Hubei/03.06__WHWTZ0088-P/2015_H9N2_	Chicken	Hubei	Central_China	2015-03-06	2015	EPL658615	EPL658614	EPL658612	EPL658613	EPL658611	EPL658608	EPL658610	EPL658609	Y	Y	Y	Y	Y	Y	Y	Y	G57
A/chicken/Hubei/03.06__WHWTZ0117-O/2015_H9N2_	Chicken	Hubei	Central_China	2015-03-06	2015	EPL658527	EPL658526	EPL658524	EPL658525	EPL658523	EPL658520	EPL658522	EPL658521	Y	Y	Y	Y	Y	Y	Y	Y	G57
A/chicken/Hubei/03.06_WHWTZ0048-P/2015_H9N2_	Chicken	Hubei	Central_China	2015-03-06	2015	EPL658575	EPL658574	EPL658572	EPL658573	EPL658571	EPL658568	EPL658570	EPL658569	Y	Y	Y	Y	Y	Y	Y	Y	G57
A/chicken/Hubei/03.06_WHWTZ0088-P/2015_Mixed_	Chicken	Hubei	Central_China	2015-03-06	2015	EPL665717	EPL665716	EPL665714	EPL665715	EPL665713	EPL665710	EPL665712	EPL665711	Y	Y	Y	Y	Y	Y	Y	Y	G57
A/chicken/Hubei/03.06_WHWTZ132-O/2015	Chicken	Hubei	Central_China	2015-03-06	2015	EPL656578	EPL656577	EPL656575	EPL656576	EPL656574	EPL656571	EPL656573	EPL656572	Y	Y	Y	Y	Y	Y	Y	Y	G57
A/chicken/Hubei/10/2009	Chicken	Hubei	Central_China	2009-10-16	2009	EPL390548	EPL390580	EPL390499	EPL390513	EPL390527	EPL390564	EPL390596	EPL390612	Y	Y	Y	Y	Y	Y	Y	Y	G57
A/chicken/Hubei/2014	Chicken	Hubei	Central_China	2014-05-28	2014	KT164851	KT164853	KT164848	KT164849	KT164850	KT164852	KT164854	KT164855	Y	Y	Y	Y	Y	Y	Y	Y	G57
A/chicken/Hubei/79/2011	Chicken	Hubei	Central_China	2011-01-01	2011	EPL692182	EPL691785	EPL691716	EPL692102	EPL691880	EPL691957	EPL692268	EPL692024	Y	Y	Y	Y	Y	Y	Y	Y	G57
A/chicken/Hubei/C1/2007	Chicken	Hubei	Central_China	2007-06-15	2007	EU365371	EU365373	EU365368	EU365369	EU365370	EU365372	EU365374	EU365375		Y		Y	Y	Y
A/chicken/Hubei/C4071/2010	Chicken	Hubei	Central_China	2010-12-28	2010	KM113129	KM113127	KM113122	KM113123	KM113124	KM113126	KM113128	KM113125	Y	Y		Y	Y	Y	Y	Y
A/chicken/Hubei/C4196/2009	Chicken	Hubei	Central_China	2009-12-26	2009	KM113097	KM113095	KM113090	KM113091	KM113092	KM113094	KM113096	KM113093	Y	Y		Y	Y	Y	Y	Y
A/Chicken/Hubei/chenhu__8631/2016_H9N2	Chicken	Hubei	Central_China	2016-01-27	2016	EPL737471	EPL737473	EPL737468	EPL737469	EPL737470	EPL737472	EPL737474	EPL737475	Y	Y	Y	Y	Y	Y	Y	Y	G57
A/Chicken/Hubei/chenhu__8663/2016_H9N2	Chicken	Hubei	Central_China	2016-01-27	2016	EPL737485	EPL737487	EPL737482	EPL737483	EPL737484	EPL737486	EPL737488	EPL737489	Y	Y	Y	Y	Y	Y	Y	Y	G57
A/Chicken/Hubei/chenhu__8687/2016_H9N2	Chicken	Hubei	Central_China	2016-01-27	2016	EPL737493	EPL737495	EPL737490	EPL737491	EPL737492	EPL737494	EPL737496	EPL737497	Y	Y	Y	Y	Y	Y	Y	Y	G57
A/Chicken/Hubei/E911/2014	Chicken	Hubei	Central_China	2014-09-01	2014	EPL1742922	EPL1742921	EPL1742919	EPL1742920	EPL1742918	EPL1742915	EPL1742917	EPL1742916	Y	Y	Y	Y	Y	Y	Y	Y	G57
A/chicken/Hubei/S0058/2015	Chicken	Hubei	Central_China	2015-01-15	2015	MN647134	MN647136	MN647131	MN647132	MN647133	MN647135	MN647137	MN647138	Y	Y	Y	Y	Y	Y	Y	Y	G57
A/chicken/Hubei/S0065/2014	Chicken	Hubei	Central_China	2014-02-26	2014	MN647142	MN647144	MN647139	MN647140	MN647141	MN647143	MN647145	MN647146	Y	Y	Y	Y	Y	Y	Y	Y	G57
A/chicken/Hubei/S0065/2016	Chicken	Hubei	Central_China	2016-03-09	2016	MN647150	MN647152	MN647147	MN647148	MN647149	MN647151	MN647153	MN647154	Y	Y	Y	Y	Y	Y	Y	Y	G57
A/chicken/Hubei/S0101/2015	Chicken	Hubei	Central_China	2015-01-15	2015	MN647158	MN647160	MN647155	MN647156	MN647157	MN647159	MN647161	MN647162	Y	Y	Y	Y	Y	Y	Y	Y	G57
A/chicken/Hubei/S0129/2016	Chicken	Hubei	Central_China	2016-03-11	2016	MN647166	MN647168	MN647163	MN647164	MN647165	MN647167	MN647169	MN647170	Y	Y	Y	Y	Y	Y	Y	Y	G57
A/chicken/Hubei/S013/2017	Chicken	Hubei	Central_China	2017-10-18	2017	MN647174	MN647176	MN647171	MN647172	MN647173	MN647175	MN647177	MN647178	Y	Y	Y	Y	Y	Y	Y	Y	G57
A/chicken/Hubei/S0140/2016	Chicken	Hubei	Central_China	2016-03-11	2016	MN647182	MN647184	MN647179	MN647180	MN647181	MN647183	MN647185	MN647186	Y	Y	Y	Y	Y	Y	Y	Y	G57
A/chicken/Hubei/S017/2013	Chicken	Hubei	Central_China	2013-10-17	2013	MN647190	MN647192	MN647187	MN647188	MN647189	MN647191	MN647193	MN647194	Y	Y	Y	Y	Y	Y	Y	Y	G57
A/chicken/Hubei/S0179/2014	Chicken	Hubei	Central_China	2014-02-27	2014	MN647198	MN647200	MN647195	MN647196	MN647197	MN647199	MN647201	MN647202	Y	Y	Y	Y	Y	Y	Y	Y	G57
A/chicken/Hubei/S0251/2014	Chicken	Hubei	Central_China	2014-02-27	2014	MN647206	MN647208	MN647203	MN647204	MN647205	MN647207	MN647209	MN647210	Y	Y	Y	Y	Y	Y	Y	Y	G57
A/chicken/Hubei/S0278/2016	Chicken	Hubei	Central_China	2016-03-15	2016	MN647214	MN647216	MN647211	MN647212	MN647213	MN647215	MN647217	MN647218	Y	Y	Y	Y	Y	Y	Y	Y	G57
A/chicken/Hubei/S0301/2016	Chicken	Hubei	Central_China	2016-03-15	2016	MN647222	MN647224	MN647219	MN647220	MN647221	MN647223	MN647225	MN647226	Y	Y	Y	Y	Y	Y	Y	Y	G57
A/chicken/Hubei/S0355/2016	Chicken	Hubei	Central_China	2016-03-11	2016	MN647230	MN647232	MN647227	MN647228	MN647229	MN647231	MN647233	MN647234	Y	Y	Y	Y	Y	Y	Y	Y	G57
A/chicken/Hubei/S0363/2014	Chicken	Hubei	Central_China	2014-04-09	2014	MN647238	MN647240	MN647235	MN647236	MN647237	MN647239	MN647241	MN647242	Y	Y	Y	Y	Y	Y	Y	Y	G57
A/chicken/Hubei/S0485/2015	Chicken	Hubei	Central_China	2015-04-16	2015	MN647246	MN647248	MN647243	MN647244	MN647245	MN647247	MN647249	MN647250	Y	Y	Y	Y	Y	Y	Y	Y	G57
A/chicken/Hubei/S0576/2015	Chicken	Hubei	Central_China	2015-04-20	2015	MN647254	MN647256	MN647251	MN647252	MN647253	MN647255	MN647257	MN647258	Y	Y	Y	Y	Y	Y	Y	Y	G57
A/chicken/Hubei/S0591/2016	Chicken	Hubei	Central_China	2016-04-07	2016	MN647262	MN647264	MN647259	MN647260	MN647261	MN647263	MN647265	MN647266	Y	Y	Y	Y	Y	Y	Y	Y	G57
A/chicken/Hubei/S0680/2016	Chicken	Hubei	Central_China	2016-04-07	2016	MN647270	MN647272	MN647267	MN647268	MN647269	MN647271	MN647273	MN647274	Y	Y	Y	Y	Y	Y	Y	Y	G57
A/chicken/Hubei/S0693/2015	Chicken	Hubei	Central_China	2015-11-23	2015	MN647278	MN647280	MN647275	MN647276	MN647277	MN647279	MN647281	MN647282	Y	Y	Y	Y	Y	Y	Y	Y	G57
A/chicken/Hubei/S0753/2015	Chicken	Hubei	Central_China	2015-11-24	2015	MN647286	MN647288	MN647283	MN647284	MN647285	MN647287	MN647289	MN647290	Y	Y	Y	Y	Y	Y	Y	Y	G57
A/chicken/Hubei/S078/2017	Chicken	Hubei	Central_China	2017-11-06	2017	MN647294	MN647296	MN647291	MN647292	MN647293	MN647295	MN647297	MN647298	Y	Y	Y	Y	Y	Y	Y	Y	G57
A/chicken/Hubei/S0781/2014	Chicken	Hubei	Central_China	2014-10-21	2014	MN647302	MN647304	MN647299	MN647300	MN647301	MN647303	MN647305	MN647306	Y	Y	Y	Y	Y	Y	Y	Y	G57
A/chicken/Hubei/S0895/2014	Chicken	Hubei	Central_China	2014-10-22	2014	MN647310	MN647312	MN647307	MN647308	MN647309	MN647311	MN647313	MN647314	Y	Y	Y	Y	Y	Y	Y	Y	G57
A/chicken/Hubei/S0903/2016	Chicken	Hubei	Central_China	2016-04-08	2016	MN647318	MN647320	MN647315	MN647316	MN647317	MN647319	MN647321	MN647322	Y	Y	Y	Y	Y	Y	Y	Y	G57
A/chicken/Hubei/S0926/2015	Chicken	Hubei	Central_China	2015-11-27	2015	MN647326	MN647328	MN647323	MN647324	MN647325	MN647327	MN647329	MN647330	Y	Y	Y	Y	Y	Y	Y	Y	G57
A/chicken/Hubei/S1047/2016	Chicken	Hubei	Central_China	2016-10-24	2016	MN647334	MN647336	MN647331	MN647332	MN647333	MN647335	MN647337	MN647338	Y	Y	Y	Y	Y	Y	Y	Y	G57
A/chicken/Hubei/S1098/2015	Chicken	Hubei	Central_China	2015-11-27	2015	MN647342	MN647344	MN647339	MN647340	MN647341	MN647343	MN647345	MN647346	Y	Y	Y	Y	Y	Y	Y	Y	G57
A/chicken/Hubei/S1105/2014	Chicken	Hubei	Central_China	2014-10-24	2014	MN647350	MN647352	MN647347	MN647348	MN647349	MN647351	MN647353	MN647354	Y	Y	Y	Y	Y	Y	Y	Y	G57
A/chicken/Hubei/S1145/2016	Chicken	Hubei	Central_China	2016-10-26	2016	MN647358	MN647360	MN647355	MN647356	MN647357	MN647359	MN647361	MN647362	Y	Y	Y	Y	Y	Y	Y	Y	G57
A/chicken/Hubei/S1165/2016	Chicken	Hubei	Central_China	2016-03-17	2016	MN647366	MN647368	MN647363	MN647364	MN647365	MN647367	MN647369	MN647370	Y	Y	Y	Y	Y	Y	Y	Y	G57
A/chicken/Hubei/S135/2017	Chicken	Hubei	Central_China	2017-11-06	2017	MN647374	MN647376	MN647371	MN647372	MN647373	MN647375	MN647377	MN647378	Y	Y	Y	Y	Y	Y	Y	Y	G57
A/chicken/Hubei/S298/2013	Chicken	Hubei	Central_China	2013-11-05	2013	MN647382	MN647384	MN647379	MN647380	MN647381	MN647383	MN647385	MN647386	Y	Y	Y	Y	Y	Y	Y	Y	G57
A/chicken/Hubei/S340/2017	Chicken	Hubei	Central_China	2017-11-07	2017	MN647390	MN647392	MN647387	MN647388	MN647389	MN647391	MN647393	MN647394	Y	Y	Y	Y	Y	Y	Y	Y	G57
A/chicken/Hubei/S389/2013	Chicken	Hubei	Central_China	2013-11-10	2013	MN647398	MN647400	MN647395	MN647396	MN647397	MN647399	MN647401	MN647402	Y	Y	Y	Y	Y	Y	Y	Y	G57
A/chicken/Hubei/S401/2017	Chicken	Hubei	Central_China	2017-11-07	2017	MN647406	MN647408	MN647403	MN647404	MN647405	MN647407	MN647409	MN647410	Y	Y	Y	Y	Y	Y	Y	Y	G57
A/chicken/Hubei/S462/2017	Chicken	Hubei	Central_China	2017-11-08	2017	MN647414	MN647416	MN647411	MN647412	MN647413	MN647415	MN647417	MN647418	Y	Y	Y	Y	Y	Y	Y	Y	G57
A/chicken/Hubei/SC122/2013	Chicken	Hubei	Central_China	2013-05-12	2013	KM113081	KM113079	KM113074	KM113075	KM113076	KM113078	KM113080	KM113077	Y	Y	Y	Y	Y	Y	Y	Y	G57
A/chicken/Hubei/SIC3/2012	Chicken	Hubei	Central_China	2012-12-15	2012	KX598430	KX598475	KX598517	KX598559	KX598601	KX598643	KX598685	KX598727	Y	Y	Y	Y	Y	Y	Y	Y	G57
A/chicken/Hubei/SIC7/2013	Chicken	Hubei	Central_China	2013-06-15	2013	KX598429	KX598476	KX598518	KX598560	KX598602	KX598644	KX598686	KX598728	Y	Y	Y	Y	Y	Y	Y	Y	G57
A/chicken/Hubei/ZYSJF15/2016	Chicken	Hubei	Central_China	2016-01-24	2016	KY415616	KY415704	KY415880	KY415836	KY415792	KY415748	KY415660	KY415924	Y	Y		Y	Y	Y	Y	Y
A/chicken/Hunan/03.07_YYGK82L3-OC/2018	Chicken	Hunan	Central_China	2018-03-07	2018	EPL1827607	EPL1827609	EPL1827604	EPL1827605	EPL1827606	EPL1827608	EPL1827610	EPL1827611	Y	Y				Y
A/chicken/Hunan/04.14_YYFQH661-O/2015_H9N2_	Chicken	Hunan	Central_China	2015-04-14	2015	EPL659471	EPL659470	EPL659468	EPL659469	EPL659467	EPL659464	EPL659466	EPL659465	Y	Y	Y	Y	Y	Y	Y	Y	G57
A/chicken/Hunan/04.14_YYGK501-O/2015_H9N2_	Chicken	Hunan	Central_China	2015-04-14	2015	EPL659415	EPL659414	EPL659412	EPL659413	EPL659411	EPL659408	EPL659410	EPL659409	Y	Y	Y	Y	Y	Y	Y	Y	G57
A/chicken/Hunan/04.14_YYGK506-O/2015_H9N2_	Chicken	Hunan	Central_China	2015-04-14	2015	EPL659423	EPL659422	EPL659420	EPL659421	EPL659419	EPL659416	EPL659418	EPL659417	Y	Y	Y	Y	Y	Y	Y	Y	G57
A/chicken/Hunan/04.14_YYGK507-O/2015_H9N2_	Chicken	Hunan	Central_China	2015-04-14	2015	EPL659431	EPL659430	EPL659428	EPL659429	EPL659427	EPL659424	EPL659426	EPL659425	Y	Y	Y	Y	Y	Y	Y	Y	G57
A/chicken/Hunan/04.14_YYGK521-P/2015_H9N2_	Chicken	Hunan	Central_China	2015-04-14	2015	EPL659463	EPL659462	EPL659460	EPL659461	EPL659459	EPL659456	EPL659458	EPL659457	Y	Y	Y	Y	Y	Y	Y	Y	G57
A/chicken/Hunan/04.14_YYGK522-O/2015_H9N2_	Chicken	Hunan	Central_China	2015-04-14	2015	EPL659439	EPL659438	EPL659436	EPL659437	EPL659435	EPL659432	EPL659434	EPL659433	Y	Y	Y	Y	Y	Y	Y	Y	G57
A/chicken/Hunan/04.14_YYGK533-O/2015_Mixed_	Chicken	Hunan	Central_China	2015-04-14	2015	EPL665941	EPL665940	EPL665938	EPL665939	EPL665937	EPL665934	EPL665936	EPL665935	Y	Y	Y	Y	Y	Y	Y	Y	G57
A/chicken/Hunan/04.14_YYGK563-P/2015_H9N2_	Chicken	Hunan	Central_China	2015-04-14	2015	EPL659447	EPL659446	EPL659444	EPL659445	EPL659443	EPL659440	EPL659442	EPL659441	Y	Y	Y	Y	Y	Y	Y	Y	G57
A/chicken/Hunan/04.14_YYXS0827-O/2015_Mixed_	Chicken	Hunan	Central_China	2015-04-14	2015	EPL665453	EPL665452	EPL665450	EPL665451	EPL665449	EPL665446	EPL665448	EPL665447	Y	Y	Y	Y	Y	Y	Y	Y	G57
A/chicken/Hunan/04.14_YYXS832-O/2015_H9N2_	Chicken	Hunan	Central_China	2015-04-14	2015	EPL659495	EPL659494	EPL659492	EPL659493	EPL659491	EPL659488	EPL659490	EPL659489	Y	Y	Y	Y	Y	Y	Y	Y	G57
A/chicken/Hunan/04.22_LDDX046-O/2015_H9N2_	Chicken	Hunan	Central_China	2015-04-22	2015	EPL658727	EPL658726	EPL658724	EPL658725	EPL658723	EPL658720	EPL658722	EPL658721	Y	Y	Y	Y	Y	Y	Y	Y	G57
A/chicken/Hunan/04.22_LDDX069-O/2015_H9N2_	Chicken	Hunan	Central_China	2015-04-22	2015	EPL658735	EPL658734	EPL658732	EPL658733	EPL658731	EPL658728	EPL658730	EPL658729	Y	Y	Y	Y	Y	Y	Y	Y	G57
A/chicken/Hunan/08.25_YYGK22V2-OC/2017	Chicken	Hunan	Central_China	2017-08-25	2017	EPL1819965	EPL1822329	EPL1815938	EPL1816837	EPL1819079	EPL1821404	EPL1823523	EPL1824489	Y	Y	Y	Y	Y	Y	Y	Y	G57
A/chicken/Hunan/08.25_YYGK25V2-OC/2017	Chicken	Hunan	Central_China	2017-08-25	2017	MW097154	MW099518	MW094427	MW095330	MW096268	MW098593	MW100713	MW101679	Y	Y	Y	Y	Y	Y	Y	Y	G57
A/chicken/Hunan/08.25_YYGK38V2-OC/2017	Chicken	Hunan	Central_China	2017-08-25	2017	EPL1819989	EPL1822355	EPL1815952	EPL1816863	EPL1819103	EPL1821430	EPL1823550	EPL1824516	Y	Y	Y	Y	Y	Y	Y	Y	G57
A/chicken/Hunan/08.25_YYGK51V2-OC/2017	Chicken	Hunan	Central_China	2017-08-25	2017	MW104856	MW104858	MW104853	MW104854	MW104855	MW104857	MW104859	MW104860	Y	Y	Y	Y	Y	Y	Y	Y	G57
A/chicken/Hunan/09.22_YYGK2A3-OC/2017	Chicken	Hunan	Central_China	2017-09-22	2017	EPL1819978	EPL1822343	EPL1815946	EPL1816850	EPL1819091	EPL1821417	EPL1823537	EPL1824503	Y	Y	Y	Y	Y	Y	Y	Y	G57
A/chicken/Hunan/09.27_YYGKZ37-O/2016	Chicken	Hunan	Central_China	2016-09-27	2016	MW104864	MW104866	MW104861	MW104862	MW104863	MW104865	MW104867	MW104868	Y	Y	Y	Y	Y	Y	Y	Y	G57
A/chicken/Hunan/09.27_YYGKZ49-O/2016	Chicken	Hunan	Central_China	2016-09-27	2016	MW104872	MW104874	MW104869	MW104870	MW104871	MW104873	MW104875	MW104876	Y	Y	Y	Y	Y	Y	Y	Y	G57
A/chicken/Hunan/1.17_YYGKK113-OC/2017	Chicken	Hunan	Central_China	2017-01-17	2017	MW104880	MW104882	MW104877	MW104878	MW104879	MW104881	MW104883	MW104884	Y	Y	Y	Y	Y	Y	Y	Y	G57
A/chicken/Hunan/1.17_YYGKK133-OC/2017	Chicken	Hunan	Central_China	2017-01-17	2017	MW104888	MW104890	MW104885	MW104886	MW104887	MW104889	MW104891	MW104892	Y	Y	Y	Y	Y	Y	Y	Y	G57
A/chicken/Hunan/1.17_YYGKK140-OC/2017	Chicken	Hunan	Central_China	2017-01-17	2017	MW104896	MW104898	MW104893	MW104894	MW104895	MW104897	MW104899	MW104900	Y	Y	Y	Y	Y	Y	Y	Y	G57
A/chicken/Hunan/1.17_YYGKK191-OC/2017	Chicken	Hunan	Central_China	2017-01-17	2017	MW104904	MW104906	MW104901	MW104902	MW104903	MW104905	MW104907	MW104908	Y	Y	Y	Y	Y	Y	Y	Y	G57
A/chicken/Hunan/1/2012	Chicken	Hunan	Central_China	2012-02-01	2012	KF714775	KF714777	KF714772	KF714773	KF714774	KF714776	KF714778	KF714779	Y	Y	Y		Y	Y	Y	Y
A/chicken/Hunan/10.27_YYGK22B2-C/2016	Chicken	Hunan	Central_China	2016-10-27	2016	MW104920	MW104922	MW104917	MW104918	MW104919	MW104921	MW104923	MW104924	Y	Y	Y	Y	Y	Y	Y	Y	G57
A/chicken/Hunan/10.27_YYGK26V2-OC/2017	Chicken	Hunan	Central_China	2017-10-27	2017	MW097156	MW099520	MW094428	MW095332	MW096270	MW098595	MW100715	MW101681	Y	Y	Y	Y	Y	Y	Y	Y	G57
A/chicken/Hunan/12.17__YYFQH0015-O/2014_H9N2_	Chicken	Hunan	Central_China	2014-12-17	2014	EPL657178	EPL657177	EPL657175	EPL657176	EPL657174	EPL657171	EPL657173	EPL657172	Y	Y	Y	Y	Y	Y	Y	Y	G57
A/chicken/Hunan/12.17__YYFQH0059-O/2014_H9N2_	Chicken	Hunan	Central_China	2014-12-17	2014	EPL657714	EPL657713	EPL657711	EPL657712	EPL657710	EPL657707	EPL657709	EPL657708	Y	Y	Y	Y	Y	Y	Y	Y	G57
A/chicken/Hunan/12.17__YYGK0025-P/2014_Mixed_	Chicken	Hunan	Central_China	2014-12-17	2014	EPL665405	EPL665404	EPL665402	EPL665403	EPL665401	EPL665398	EPL665400	EPL665399	Y	Y	Y	Y	Y	Y	Y
A/chicken/Hunan/12.27_YYGK10J2-C/2016	Chicken	Hunan	Central_China	2016-12-27	2016	MW104936	MW104938	MW104933	MW104934	MW104935	MW104937	MW104939	MW104940	Y	Y	Y	Y	Y	Y	Y	Y	G57
A/chicken/Hunan/12.27_YYGK1J2-O/2016	Chicken	Hunan	Central_China	2016-12-27	2016	MW104952	MW104954	MW104949	MW104950	MW104951	MW104953	MW104955	MW104956	Y	Y	Y	Y	Y	Y	Y	Y	G57
A/chicken/Hunan/12.27_YYGK31J2-O/2016	Chicken	Hunan	Central_China	2016-12-27	2016	MW104960	MW104962	MW104957	MW104958	MW104959	MW104961	MW104963	MW104964	Y	Y	Y	Y	Y	Y	Y	Y	G57
A/chicken/Hunan/12.27_YYGK32G3-OC/2017	Chicken	Hunan	Central_China	2017-12-27	2017	MW104968	MW104970	MW104965	MW104966	MW104967	MW104969	MW104971	MW104972	Y	Y	Y	Y	Y	Y	Y	Y	G57
A/chicken/Hunan/12.27_YYGK34J2-C/2016	Chicken	Hunan	Central_China	2016-12-27	2016	MW104976	MW104978	MW104973	MW104974	MW104975	MW104977	MW104979	MW104980	Y	Y	Y	Y	Y	Y	Y	Y	G57
A/chicken/Hunan/12.27_YYGK36J2-C/2016	Chicken	Hunan	Central_China	2016-12-27	2016	MW104984	MW104986	MW104981	MW104982	MW104983	MW104985	MW104987	MW104988	Y	Y	Y	Y	Y	Y	Y	Y	G57
A/chicken/Hunan/12.27_YYGK68G3-OC/2017	Chicken	Hunan	Central_China	2017-12-27	2017	EPL1820024	EPL1822391	EPL1815982	EPL1816899	EPL1819137	EPL1821465	EPL1823588	EPL1824547	Y	Y	Y	Y	Y	Y	Y	Y	G57
A/chicken/Hunan/12.27_YYGK7J2-O/2016	Chicken	Hunan	Central_China	2016-12-27	2016	MW105000	MW105002	MW104997	MW104998	MW104999	MW105001	MW105003	MW105004	Y	Y	Y	Y	Y	Y	Y	Y	G57
A/chicken/Hunan/12.27_YYGK9J2-O/2016	Chicken	Hunan	Central_China	2016-12-27	2016	MW105008	MW105010	MW105005	MW105006	MW105007	MW105009	MW105011	MW105012	Y	Y	Y	Y	Y	Y	Y	Y	G57
A/chicken/Hunan/12.28_YYGK0054-P/2013_H9N2_	Chicken	Hunan	Central_China	2013-12-28	2013	EPL656610	EPL656609	EPL656607	EPL656608	EPL656606	EPL656603	EPL656605	EPL656604	Y	Y	Y	Y	Y	Y	Y	Y	G57
A/chicken/Hunan/12/2011	Chicken	Hunan	Central_China	2011-12-03	2011	KF714783	KF714785	KF714780	KF714781	KF714782	KF714784	KF714786	KF714787	Y	Y	Y	Y	Y	Y	Y	Y	G57
A/chicken/Hunan/14.12_YYFQH0019-O/2014_H9N2_	Chicken	Hunan	Central_China	2014-12-14	2014	EPL658119	EPL658118	EPL658116	EPL658117	EPL658115	EPL658112	EPL658114	EPL658113	Y	Y	Y	Y	Y	Y	Y	Y	G57
A/chicken/Hunan/2230/2009	Chicken	Hunan	Central_China	2009-12-02	2009	KP865946	KP865990	KP865908	KP865861	KP865810	KP865776	KP866034	KP866076	Y	Y	Y	Y	Y	Y	Y	Y	G57
A/chicken/Hunan/2351/2009	Chicken	Hunan	Central_China	2009-12-02	2009	KP865947	KP865991	KP865909	KP865862	KP865825	KP865757	KP866035	KP866077	Y	Y		Y	Y	Y	Y	Y
A/chicken/Hunan/2536/2005	Chicken	Hunan	Central_China	2005-01-01	2005	EPL65859	EPL65863	EPL65852	EPL65854	EPL65857	EPL65861	EPL65865	EPL65868	Y	Y				Y	Y
A/chicken/Hunan/2903/2005	Chicken	Hunan	Central_China	2005-01-01	2005	EPL65878	EPL65882	EPL65871	EPL65873	EPL65876	EPL65880	EPL65884	EPL65887	Y	Y				Y	Y
A/chicken/Hunan/3.24_YYGK154M2-C/2017	Chicken	Hunan	Central_China	2017-03-24	2017	EPL1819946	EPL1822310	EPL1815927	EPL1816818	EPL1819061	EPL1821385	EPL1823504	EPL1824471	Y	Y	Y	Y	Y	Y	Y	Y	G57
A/chicken/Hunan/3369/2005	Chicken	Hunan	Central_China	2005-01-01	2005	EPL65897	EPL65901	EPL65890	EPL65892	EPL65895	EPL65899	EPL65903	EPL65906	Y	Y				Y	Y
A/chicken/Hunan/4246/2005	Chicken	Hunan	Central_China	2005-01-01	2005	EPL65935	EPL65939	EPL65928	EPL65930	EPL65933	EPL65937	EPL65941	EPL65944							Y
A/chicken/Hunan/4444/2005	Chicken	Hunan	Central_China	2005-01-01	2005	EPL65954	EPL65958	EPL65947	EPL65949	EPL65952	EPL65956	EPL65960	EPL65963	Y	Y		Y	Y	Y	Y	Y
A/chicken/Hunan/5260/2005	Chicken	Hunan	Central_China	2005-01-01	2005	EPL65973	EPL65977	EPL65966	EPL65968	EPL65971	EPL65975	EPL65979	EPL65982	Y	Y		Y	Y	Y	Y	Y
A/chicken/Hunan/5700/2005	Chicken	Hunan	Central_China	2005-01-01	2005	EPL65992	EPL65996	EPL65985	EPL65987	EPL65990	EPL65994	EPL65998	EPL66001	Y	Y				Y	Y
A/chicken/Hunan/6.27_YYGK36S2-OC/2017	Chicken	Hunan	Central_China	2017-06-27	2017	EPL1819901	EPL1822263	EPL1815887	EPL1816771	EPL1819015	EPL1821338	EPL1823457	EPL1824424	Y	Y	Y	Y	Y	Y	Y	Y	G57
A/chicken/Hunan/6.27_YYGK40S2-OC/2017	Chicken	Hunan	Central_China	2017-06-27	2017	MW105176	MW105178	MW105173	MW105174	MW105175	MW105177	MW105179	MW105180	Y	Y	Y	Y	Y	Y	Y	Y	G57
A/chicken/Hunan/6.27_YYGK43S2-OC/2017	Chicken	Hunan	Central_China	2017-06-27	2017	EPL1819903	EPL1822265	EPL1815889	EPL1816773	EPL1819017	EPL1821340	EPL1823459	EPL1824426	Y	Y	Y	Y	Y	Y	Y	Y	G57
A/chicken/Hunan/6.27_YYGK57S2-OC/2017	Chicken	Hunan	Central_China	2017-06-27	2017	MW105184	MW105186	MW105181	MW105182	MW105183	MW105185	MW105187	MW105188	Y	Y	Y	Y	Y	Y	Y	Y	G57
A/chicken/Hunan/6.27_YYGK59S2-OC/2017	Chicken	Hunan	Central_China	2017-06-27	2017	MW097097	MW099459	MW094386	MW095271	MW096211	MW098534	MW100654	MW101621	Y	Y	Y	Y	Y	Y	Y	Y	G57
A/chicken/Hunan/6.27_YYGK60S2-OC/2017	Chicken	Hunan	Central_China	2017-06-27	2017	MW105192	MW105194	MW105189	MW105190	MW105191	MW105193	MW105195	MW105196	Y	Y	Y	Y	Y	Y	Y	Y	G57
A/chicken/Hunan/6108/2005	Chicken	Hunan	Central_China	2005-01-01	2005	EPL66011	EPL66015	EPL66004	EPL66006	EPL66009	EPL66013	EPL66017	EPL66020	Y	Y		Y	Y	Y	Y	Y
A/chicken/Hunan/7.21_YYGKy4-O/2016	Chicken	Hunan	Central_China	2016-07-21	2016	EPL1820066	EPL1822432	EPL1816005	EPL1816942	EPL1819180	EPL1821507	EPL1823631	EPL1824588	Y	Y	Y	Y	Y	Y	Y	Y	G57
A/chicken/Hunan/7.21_YYGKy5-O/2016	Chicken	Hunan	Central_China	2016-07-21	2016	EPL1820067	EPL1822433	EPL1816006	EPL1816943	EPL1819181	EPL1821508	EPL1823632	EPL1824589	Y	Y	Y	Y	Y	Y	Y	Y	G57
A/chicken/Hunan/7.21_YYGKy7-O/2016	Chicken	Hunan	Central_China	2016-07-21	2016	EPL1820068	EPL1822434	EPL1816007	EPL1816944	EPL1819182	EPL1821509	EPL1823633	EPL1824590	Y	Y	Y	Y	Y	Y	Y	Y	G57
A/chicken/Hunan/7.21_YYGKy9-O/2016	Chicken	Hunan	Central_China	2016-07-21	2016	EPL1820070	EPL1822436	EPL1816009	EPL1816946	EPL1819184	EPL1821511	EPL1823635	EPL1824592	Y	Y	Y	Y	Y	Y	Y	Y	G57
A/chicken/Hunan/7.26_YYGK45V3-OC/2018	Chicken	Hunan	Central_China	2018-07-26	2018	MW105200	MW105202	MW105197	MW105198	MW105199	MW105201	MW105203	MW105204	Y	Y	Y	Y	Y	Y	Y	Y	G57
A/chicken/Hunan/774/2002	Chicken	Hunan	Central_China	2002-01-01	2002	EPL235775	EPL235777	EPL235772	EPL235773	EPL235774	EPL235776	EPL235778	EPL235779		Y		Y	Y	Y		Y
A/chicken/Hunan/8.27_YYGK3W3-OC/2018	Chicken	Hunan	Central_China	2018-08-27	2018	MW105216	MW105218	MW105213	MW105214	MW105215	MW105217	MW105219	MW105220	Y	Y	Y	Y	Y	Y	Y	Y	G57
A/chicken/Hunan/9.22_YYGK62Y3-OC/2018	Chicken	Hunan	Central_China	2018-09-22	2018	EPL1821056	EPL1823284	EPL1816655	EPL1818899	EPL1819792	EPL1822167	EPL1824308	EPL1825233	Y	Y	Y	Y	Y	Y	Y	Y	G57
A/chicken/Hunan/9.22_YYGK64Y3-OC/2018	Chicken	Hunan	Central_China	2018-09-22	2018	EPL1821057	EPL1823285	EPL1816656	EPL1818900	EPL1819793	EPL1822168	EPL1824309	EPL1825234	Y	Y	Y	Y	Y	Y	Y	Y	G57
A/chicken/Hunan/C3229/2012	Chicken	Hunan	Central_China	2012-12-25	2012	KM113153	KM113151	KM113146	KM113147	KM113148	KM113150	KM113152	KM113149	Y	Y	Y	Y	Y	Y	Y	Y	G57
A/chicken/Hunan/C3247/2009	Chicken	Hunan	Central_China	2009-10-20	2009	KM113145	KM113143	KM113138	KM113139	KM113140	KM113142	KM113144	KM113141	Y	Y		Y	Y	Y	Y	Y
A/chicken/Hunan/C4136/2010	Chicken	Hunan	Central_China	2010-12-28	2010	KM113105	KM113103	KM113098	KM113099	KM113100	KM113102	KM113104	KM113101		Y	Y	Y	Y	Y	Y	Y
A/Chicken/Hunan/D1021/2013	Chicken	Hunan	Central_China	2013-10-01	2013	EPL1742738	EPL1742737	EPL1742735	EPL1742736	EPL1742734	EPL1742731	EPL1742733	EPL1742732	Y	Y	Y	Y	Y	Y	Y	Y	G57
A/Chicken/Hunan/D701/2013	Chicken	Hunan	Central_China	2013-10-01	2013	EPL1742722	EPL1742721	EPL1742719	EPL1742720	EPL1742718	EPL1742715	EPL1742717	EPL1742716	Y	Y	Y	Y	Y	Y	Y	Y	G57
A/Chicken/Hunan/D963/2013	Chicken	Hunan	Central_China	2013-10-01	2013	EPL1742730	EPL1742729	EPL1742727	EPL1742728	EPL1742726	EPL1742723	EPL1742725	EPL1742724	Y	Y	Y	Y	Y	Y	Y	Y	G57
A/Chicken/Hunan/E1397/2014	Chicken	Hunan	Central_China	2014-09-01	2014	EPL1742962	EPL1742961	EPL1742959	EPL1742960	EPL1742958	EPL1742955	EPL1742957	EPL1742956	Y	Y	Y	Y	Y	Y	Y	Y	G57
A/Chicken/Hunan/E1621/2014	Chicken	Hunan	Central_China	2014-09-01	2014	EPL1742978	EPL1742977	EPL1742975	EPL1742976	EPL1742974	EPL1742971	EPL1742973	EPL1742972	Y	Y	Y	Y	Y	Y	Y	Y	G57
A/Chicken/Hunan/E1639/2014	Chicken	Hunan	Central_China	2014-09-01	2014	EPL1742986	EPL1742985	EPL1742983	EPL1742984	EPL1742982	EPL1742979	EPL1742981	EPL1742980	Y	Y	Y	Y	Y	Y	Y	Y	G57
A/Chicken/Hunan/F949/2015	Chicken	Hunan	Central_China	2015-08-01	2015	EPL1743162	EPL1743161	EPL1743159	EPL1743160	EPL1743158	EPL1743155	EPL1743157	EPL1743156	Y	Y	Y	Y	Y	Y	Y	Y	G57
A/Chicken/Hunan/H1114/2017	Chicken	Hunan	Central_China	2017-11-21	2017	EPL1743358	EPL1743357	EPL1743355	EPL1743356	EPL1743354	EPL1743351	EPL1743353	EPL1743352	Y	Y	Y	Y	Y	Y	Y	Y	G57
A/chicken/Hunan/XKY_46/2015/04.22	Chicken	Hunan	Central_China	2015-04-22	2015	EPL667334	EPL667333	EPL667331	EPL667332	EPL667330	EPL667327	EPL667329	EPL667328	Y	Y	Y	Y	Y	Y	Y	Y	G57
A/chicken/Hunan/YueYang0501/2015/04.14	Chicken	Hunan	Central_China	2015-04-14	2015	EPL667350	EPL667349	EPL667347	EPL667348	EPL667346	EPL667343	EPL667345	EPL667344	Y	Y	Y	Y	Y	Y	Y	Y	G57
A/chicken/Hunan/YueYang0506/2015/04.14	Chicken	Hunan	Central_China	2015-04-14	2015	EPL667358	EPL667357	EPL667355	EPL667356	EPL667354	EPL667351	EPL667353	EPL667352	Y	Y	Y	Y	Y	Y	Y	Y	G57
A/chicken/Hunan/YYFQH689-O/2015_H9N2_	Chicken	Hunan	Central_China	2015-04-14	2015	EPL659487	EPL659486	EPL659484	EPL659485	EPL659483	EPL659480	EPL659482	EPL659481	Y	Y	Y	Y	Y	Y	Y	Y	G57
A/chicken/Huzhou/3801/2013	Chicken	Zhejiang	East_China	2013-10-24	2013	KP415382	KP415384	KP415379	KP415380	KP415381	KP415383	KP415385	KP415386	Y	Y	Y	Y	Y	Y	Y	Y	G57
A/chicken/Huzhou/3861/2013	Chicken	Zhejiang	East_China	2013-10-24	2013	KP415390	KP415392	KP415387	KP415388	KP415389	KP415391	KP415393	KP415394	Y	Y	Y	Y	Y	Y	Y	Y	G57
A/chicken/Huzhou/3892/2013	Chicken	Zhejiang	East_China	2013-10-24	2013	KP417127	KP417129	KP417124	KP417125	KP417126	KP417128	KP417130	KP417131	Y	Y	Y	Y	Y	Y	Y	Y	G57
A/chicken/India/01CL1619/2012	Chicken	India	India	2012-01-22	2012	KT285349	KT285351	KT285346	KT285347	KT285348	KT285350	KT285352	KT285353							Y
A/chicken/India/12CL103075/2015	Chicken	India	India	2015-12-15	2015	MT950688	MT950690	MT950685	MT950686	MT950687	MT950689	MT950691	MT950692							Y
A/chicken/India/20773/2020	Chicken	India	India	2020-11-23	2020	OP476937	OP476939	OP476934	OP476935	OP476936	OP476938	OP476940	OP476941							Y
A/chicken/India/80998/2008	Chicken	India	India	2008-01-12	2008	KM519965	KM519967	KM519962	KM519963	KM519964	KM519966	KM519968	KM519969							Y
A/chicken/India/82565/2008	Chicken	India	India	2008-01-24	2008	EPL652859	EPL652861	EPL652857	EPL652858	EPL651982	EPL652860	EPL652862	EPL652863							Y
A/chicken/India/82588/2008	Chicken	India	India	2008-01-24	2008	EPL652867	EPL652869	EPL652864	EPL652865	EPL652866	EPL652868	EPL652870	EPL652871							Y
A/chicken/India/AR117/2018	Chicken	India	India	2018-02-11	2018	EPL1555583	EPL1555734	EPL1555330	EPL1555457	EPL1555557	EPL1555700	EPL1555809	EPL1555816							Y
A/chicken/India/AR119/2018	Chicken	India	India	2018-03-05	2018	EPL1556708	EPL1556773	EPL1556427	EPL1556587	EPL1556614	EPL1556744	EPL1556795	EPL1556811							Y
A/chicken/India/IVRI-0004/2010	Chicken	India	India	2010-12-06	2010	EPL338754	EPL338752	EPL338757	EPL338756	EPL338755	EPL338753	EPL338751	EPL338750							Y
A/chicken/India/IVRI-0011/2011	Chicken	India	India	2011-02-01	2011	EPL338738	EPL338736	EPL338741	EPL338740	EPL338739	EPL338737	EPL338735	EPL338734							Y
A/chicken/Indonesia/4638T/2018	Chicken	Indonesia	Indonesia	2018-05-10	2018	MW871741	MW871742	MW871745	MW871747	MW871743	MW871748	MW871746	MW871744	Y			Y	Y	Y	Y	Y
A/chicken/Indonesia/4639T/2018	Chicken	Indonesia	Indonesia	2018-05-10	2018	MW871896	MW871895	MW871891	MW871892	MW871889	MW871890	MW871893	MW871894	Y			Y	Y	Y	Y	Y
A/chicken/Indonesia/4652T/2018	Chicken	Indonesia	Indonesia	2018-05-11	2018	MW871947	MW871950	MW871945	MW871948	MW871946	MW871949	MW871951	MW871952	Y			Y	Y	Y	Y	Y
A/chicken/Indonesia/4660T/2018	Chicken	Indonesia	Indonesia	2018-05-11	2018	MW871921	MW871924	MW871923	MW871927	MW871922	MW871928	MW871925	MW871926	Y			Y	Y	Y	Y	Y
A/chicken/Indonesia/4728T/2018	Chicken	Indonesia	Indonesia	2018-05-25	2018	MW871935	MW871933	MW871932	MW871934	MW871930	MW871936	MW871931	MW871929	Y			Y	Y	Y	Y	Y
A/chicken/Indonesia/4758T/2018	Chicken	Indonesia	Indonesia	2018-06-03	2018	MW871981	MW871980	MW871978	MW871982	MW871983	MW871977	MW871984	MW871979	Y			Y	Y	Y	Y	Y
A/chicken/Indonesia/4759T/2018	Chicken	Indonesia	Indonesia	2018-06-03	2018	MW871992	MW871994	MW871993	MW871995	MW871999	MW871997	MW871998	MW871996	Y			Y	Y	Y	Y	Y
A/chicken/Indonesia/4760T/2018	Chicken	Indonesia	Indonesia	2018-06-03	2018	MW871869	MW871867	MW871866	MW871870	MW871871	MW871868	MW871865	MW871872	Y			Y	Y	Y	Y	Y
A/chicken/Indonesia/4761T/2018	Chicken	Indonesia	Indonesia	2018-06-03	2018	MW871908	MW871911	MW871905	MW871907	MW871909	MW871910	MW871906	MW871912	Y			Y	Y	Y	Y	Y
A/chicken/Indonesia/4762T/2018	Chicken	Indonesia	Indonesia	2018-06-03	2018	MW871942	MW871941	MW871938	MW871937	MW871939	MW871940	MW871944	MW871943	Y			Y	Y	Y	Y	Y
A/chicken/Indonesia/4765T/2018	Chicken	Indonesia	Indonesia	2018-06-03	2018	MW871916	MW871913	MW871918	MW871917	MW871915	MW871919	MW871914	MW871920	Y			Y	Y	Y	Y	Y
A/chicken/Indonesia/4766T/2018	Chicken	Indonesia	Indonesia	2018-06-03	2018	MW871637	MW871634	MW871633	MW871639	MW871635	MW871632	MW871636	MW871638	Y			Y	Y	Y	Y	Y
A/chicken/Indonesia/4769T/2018	Chicken	Indonesia	Indonesia	2018-06-03	2018	MW871886	MW871888	MW871883	MW871881	MW871887	MW871882	MW871885	MW871884	Y			Y	Y	Y	Y	Y
A/chicken/Indonesia/4770T/2018	Chicken	Indonesia	Indonesia	2018-06-03	2018	MW871960	MW871957	MW871955	MW871953	MW871956	MW871958	MW871954	MW871959	Y			Y	Y	Y	Y	Y
A/chicken/Indonesia/4774T/2018	Chicken	Indonesia	Indonesia	2018-06-03	2018	MW871875	MW871880	MW871873	MW871877	MW871874	MW871876	MW871878	MW871879	Y			Y	Y	Y	Y	Y
A/chicken/Indonesia/4782T/2018	Chicken	Indonesia	Indonesia	2018-06-04	2018	MW871859	MW871857	MW871863	MW871862	MW871858	MW871864	MW871861	MW871860	Y			Y	Y	Y	Y	Y
A/chicken/Indonesia/4950T/2018	Chicken	Indonesia	Indonesia	2018-06-15	2018	MW871976	MW871971	MW871975	MW871974	MW871969	MW871970	MW871972	MW871973	Y			Y	Y	Y	Y	Y
A/chicken/Indonesia/4957T/2018	Chicken	Indonesia	Indonesia	2018-06-15	2018	MW871967	MW871968	MW871962	MW871963	MW871966	MW871964	MW871961	MW871965	Y		Y	Y	Y	Y	Y	Y
A/chicken/Indonesia/4958T/2018	Chicken	Indonesia	Indonesia	2018-06-15	2018	MW871704	MW871699	MW871698	MW871700	MW871701	MW871705	MW871702	MW871703	Y		Y	Y	Y	Y	Y	Y
A/chicken/Indonesia/4966T/2018	Chicken	Indonesia	Indonesia	2018-06-15	2018	MW871799	MW871806	MW871804	MW871805	MW871803	MW871801	MW871802	MW871800	Y			Y	Y	Y	Y	Y
A/chicken/Indonesia/4967T/2018	Chicken	Indonesia	Indonesia	2018-06-15	2018	MW871897	MW871901	MW871899	MW871904	MW871902	MW871903	MW871900	MW871898	Y			Y	Y	Y	Y	Y
A/chicken/Indonesia/4968T/2018	Chicken	Indonesia	Indonesia	2018-06-15	2018	MW871685	MW871682	MW871689	MW871687	MW871686	MW871684	MW871688	MW871683	Y			Y	Y	Y	Y	Y
A/chicken/Indonesia/4974T/2018	Chicken	Indonesia	Indonesia	2018-06-15	2018	MW871835	MW871838	MW871833	MW871837	MW871836	MW871832	MW871834	MW871839	Y			Y	Y	Y	Y	Y
A/chicken/Indonesia/4975C/2018	Chicken	Indonesia	Indonesia	2018-06-15	2018	MW871646	MW871649	MW871644	MW871645	MW871643	MW871648	MW871642	MW871647	Y			Y	Y	Y	Y	Y
A/chicken/Indonesia/4976T/2018	Chicken	Indonesia	Indonesia	2018-06-15	2018	MW871675	MW871679	MW871674	MW871678	MW871676	MW871681	MW871680	MW871677	Y			Y	Y	Y	Y	Y
A/chicken/Indonesia/4977T/2018	Chicken	Indonesia	Indonesia	2018-06-15	2018	MW871733	MW871738	MW871734	MW871735	MW871739	MW871736	MW871737	MW871740	Y			Y	Y	Y	Y	Y
A/chicken/Indonesia/4986T/2018	Chicken	Indonesia	Indonesia	2018-07-29	2018	MW871828	MW871830	MW871831	MW871825	MW871827	MW871826	MW871829	MW871824	Y			Y	Y	Y	Y	Y
A/chicken/Indonesia/5023T/2018	Chicken	Indonesia	Indonesia	2018-08-06	2018	MW871777	MW871778	MW871776	MW871781	MW871780	MW871774	MW871775	MW871779	Y			Y	Y	Y	Y	Y
A/chicken/Indonesia/5330T/2019	Chicken	Indonesia	Indonesia	2019-04-30	2019	MW871771	MW871770	MW871772	MW871767	MW871766	MW871769	MW871768	MW871773	Y			Y	Y	Y	Y	Y
A/chicken/Indonesia/5342T/2019	Chicken	Indonesia	Indonesia	2019-04-30	2019	MW871792	MW871794	MW871797	MW871791	MW871795	MW871793	MW871796	MW871798	Y			Y	Y	Y	Y	Y
A/chicken/Indonesia/5373T/2019	Chicken	Indonesia	Indonesia	2019-05-18	2019	MW871723	MW871718	MW871721	MW871719	MW871717	MW871722	MW871716	MW871720	Y			Y	Y	Y	Y	Y
A/chicken/Indonesia/5477T/2019	Chicken	Indonesia	Indonesia	2019-07-17	2019	MW871665	MW871663	MW871661	MW871662	MW871658	MW871659	MW871664	MW871660	Y			Y	Y	Y	Y	Y
A/chicken/Indonesia/5525T/2019	Chicken	Indonesia	Indonesia	2019-07-27	2019	MW871729	MW871724	MW871730	MW871726	MW871728	MW871731	MW871725	MW871727	Y			Y	Y	Y	Y	Y
A/chicken/Indonesia/5788T/2019	Chicken	Indonesia	Indonesia	2019-09-07	2019	MW871844	MW871843	MW871840	MW871847	MW871841	MW871845	MW871846	MW871842	Y			Y	Y	Y	Y	Y
A/chicken/Indonesia/5789T/2019	Chicken	Indonesia	Indonesia	2019-09-07	2019	MW871809	MW871807	MW871810	MW871808	MW871813	MW871812	MW871814	MW871811	Y			Y	Y	Y	Y	Y
A/chicken/Indonesia/5799T/2019	Chicken	Indonesia	Indonesia	2019-09-07	2019	MW871760	MW871765	MW871761	MW871762	MW871759	MW871763	MW871758	MW871764	Y			Y	Y	Y	Y	Y
A/chicken/Indonesia/5811T/2019	Chicken	Indonesia	Indonesia	2019-09-07	2019	MW871667	MW871671	MW871668	MW871672	MW871670	MW871669	MW871666	MW871673	Y		Y	Y	Y	Y	Y	Y
A/chicken/Indonesia/5817T/2019	Chicken	Indonesia	Indonesia	2019-09-07	2019	MW871786	MW871785	MW871787	MW871784	MW871788	MW871790	MW871789	MW871783	Y			Y	Y	Y	Y	Y
A/chicken/Indonesia/5904T/2019	Chicken	Indonesia	Indonesia	2019-09-20	2019	MW871848	MW871854	MW871853	MW871851	MW871852	MW871855	MW871849	MW871850	Y			Y	Y	Y	Y	Y
A/chicken/Indonesia/5907T/2019	Chicken	Indonesia	Indonesia	2019-09-28	2019	MW871751	MW871753	MW871752	MW871754	MW871756	MW871757	MW871755	MW871750	Y			Y	Y	Y	Y	Y
A/chicken/Indonesia/5927T/2019	Chicken	Indonesia	Indonesia	2019-10-05	2019	MW871815	MW871822	MW871821	MW871818	MW871819	MW871820	MW871816	MW871817	Y			Y	Y	Y	Y	Y
A/chicken/Indonesia/5975T/2019	Chicken	Indonesia	Indonesia	2019-10-10	2019	MW871655	MW871652	MW871656	MW871651	MW871654	MW871657	MW871653	MW871650	Y			Y	Y	Y	Y	Y
A/chicken/Iran/1/2018	Chicken	Iran	Iran	2018-12-11	2018	EPL1648264	EPL1648266	EPL1648261	EPL1648262	EPL1648263	EPL1648265	EPL1648267	EPL1648268							Y
A/chicken/Iran/10VIR854-1/2002	Chicken	Iran	Iran	2002-01-01	2002	EPL301623	EPL301622	EPL301620	EPL301621	EPL301619	EPL301616	EPL301618	EPL301617							Y
A/chicken/Iran/10VIR854-3/2009	Chicken	Iran	Iran	2009-01-01	2009	EPL301615	EPL301614	EPL301612	EPL301613	EPL301611	EPL301608	EPL301610	EPL301609							Y
A/chicken/Iran/10VIR854-4/2009	Chicken	Iran	Iran	2009-01-01	2009	EPL301631	EPL301630	EPL301628	EPL301629	EPL301627	EPL301624	EPL301626	EPL301625							Y
A/chicken/Iran/10VIR854-5/2008	Chicken	Iran	Iran	2008-01-01	2008	EPL301607	EPL301606	EPL301604	EPL301605	EPL301603	EPL301600	EPL301602	EPL301601							Y
A/chicken/Iran/11T/99	Chicken	Iran	Iran	1999-01-01	1999	EPL9929	EPL9971	EPL10103	EPL10059	EPL10147	EPL10015	EPL10191	EPL10233							Y
A/chicken/Iran/EBGV-88/2010	Chicken	Iran	Iran	2010-02-15	2010	JN646748	JX465625	JX465620	JX465622	JX465624	JX465628	JX465630	JQ364984							Y
A/chicken/Iran/UT-Barin/2017	Chicken	Iran	Iran	2017-07-04	2017	MK159013	MK159015	MK159010	MK159011	MK159012	MK159014	MK159016	MK159017							Y
A/chicken/Iran/ZMT-101/1998	Chicken	Iran	Iran	1998-06-15	1998	JX465626	EF044307	JX465619	JX465621	JX465623	JX465627	JX465629	JQ364985							Y
A/chicken/Iraq/4/2016	Chicken	Iraq	Iraq	2016-10-31	2016	MH879799	MH879801	MH879796	MH879797	MH879798	MH879800	MH879802	MH879803							Y
A/chicken/Israel/1033/2007	Chicken	Israel	Israel	2007-12-21	2007	EPL221771	EPL221765	EPL221770	EPL221769	EPL221768	EPL221766	EPL221764	EPL221767							Y
A/chicken/Israel/1040/2007	Chicken	Israel	Israel	2007-12-23	2007	GQ120561	GQ120534	GQ140263	GQ148862	GQ140277	GQ148834	GQ148820	GQ148848							Y
A/chicken/Israel/1067/2010	Chicken	Israel	Israel	2010-10-15	2010	JQ254942	JQ254943	JQ254971	JQ254970	JQ254969	JQ254944	JQ254967	JQ254968							Y
A/chicken/Israel/1167/2010	Chicken	Israel	Israel	2010-11-15	2010	JQ254945	JQ254946	JQ254976	JQ254975	JQ254974	JQ254947	JQ254972	JQ254973							Y
A/chicken/Israel/1184/2010	Chicken	Israel	Israel	2010-11-15	2010	JQ254948	JQ254949	JQ254981	JQ254980	JQ254979	JQ254950	JQ254977	JQ254978							Y
A/chicken/Israel/1293/2010	Chicken	Israel	Israel	2010-12-15	2010	JQ254952	JQ254951	JQ254986	JQ254985	JQ254984	JQ254953	JQ254982	JQ254983							Y
A/chicken/Israel/1302/2010	Chicken	Israel	Israel	2010-12-01	2010	EPL403496	EPL403497	EPL403532	EPL403531	EPL403530	EPL403498	EPL403528	EPL403529							Y
A/chicken/Israel/1376/2003	Chicken	Israel	Israel	2003-06-15	2003	EF492239	EF492293	EF492420	EF492391	EF492362	EF492322	EF492260	DQ683039							Y
A/chicken/Israel/1475/2003	Chicken	Israel	Israel	2003-06-15	2003	EF492240	EF492295	EF492422	EF492393	EF492364	EF492324	EF492262	DQ683041							Y
A/chicken/Israel/1525/2006	Chicken	Israel	Israel	2006-12-10	2006	EPL224984	EPL224978	EPL224983	EPL224982	EPL224981	EPL224979	EPL224977	EPL224980							Y
A/chicken/Israel/1548/2006	Chicken	Israel	Israel	2006-12-13	2006	EPL224992	EPL224986	EPL224991	EPL224990	EPL224989	EPL224987	EPL224985	EPL224988							Y
A/chicken/Israel/1638/2006	Chicken	Israel	Israel	2006-12-26	2006	EPL225000	EPL224994	EPL224999	EPL224998	EPL224997	EPL224995	EPL224993	EPL224996							Y
A/chicken/Israel/178/2006	Chicken	Israel	Israel	2006-06-15	2006	EF492224	EF492276	EF492403	EF492374	EF492345	EF492305	EF492247	EF492333							Y
A/chicken/Israel/1808/2004	Chicken	Israel	Israel	2004-06-15	2004	EF492242	EF492298	EF492425	EF492396	EF492367	EF492327	EF492265	DQ683044							Y
A/chicken/Israel/182/2008	Chicken	Israel	Israel	2008-06-10	2008	GQ120549	GQ120536	GQ140265	GQ148864	GQ140279	GQ148836	GQ148822	GQ148850							Y
A/chicken/Israel/184/2009	Chicken	Israel	Israel	2009-02-15	2009	GQ120550	GQ120537	GQ140266	GQ148865	GQ140280	GQ148837	GQ148823	GQ148851							Y
A/chicken/Israel/1953/2004	Chicken	Israel	Israel	2004-06-15	2004	EF501983	EF492299	EF492426	EF492397	EF492368	EF492328	EF492266	DQ683045							Y
A/chicken/Israel/1966/2004	Chicken	Israel	Israel	2004-06-15	2004	EF492243	EF492300	EF492427	EF492398	EF492369	EF492329	EF492267	DQ683046							Y
A/chicken/Israel/215/2007	Chicken	Israel	Israel	2007-02-01	2007	EPL221786	EPL221780	EPL221785	EPL221784	EPL221783	EPL221781	EPL221779	EPL221782							Y
A/chicken/Israel/282/2005	Chicken	Israel	Israel	2005-06-15	2005	EF492225	EF492277	EF492404	EF492375	EF492346	EF492306	EF492248	EF492334							Y
A/chicken/Israel/29/2005	Chicken	Israel	Israel	2005-06-15	2005	EF492222	EF492274	EF492401	EF492372	EF492343	EF492303	EF492245	EF492332							Y
A/chicken/Israel/292/2008	Chicken	Israel	Israel	2008-01-25	2008	EPL220329	EPL220323	EPL220328	EPL220327	EPL220326	EPL220324	EPL220322	EPL220325							Y
A/chicken/Israel/310/2008	Chicken	Israel	Israel	2008-06-27	2008	GQ120551	GQ120538	GQ140267	GQ148866	GQ140281	GQ148838	GQ148824	GQ148852							Y
A/chicken/Israel/32/2009	Chicken	Israel	Israel	2009-06-15	2009	JQ254937	JQ254936	JQ254961	JQ254960	JQ254959	JQ254938	JQ254957	JQ254958							Y
A/chicken/Israel/330/2008	Chicken	Israel	Israel	2008-06-29	2008	GQ120552	GQ120539	GQ140268	GQ148867	GQ140282	GQ148839	GQ148825	GQ148853							Y
A/chicken/Israel/375/2007	Chicken	Israel	Israel	2007-03-06	2007	GQ120553	GQ120540	GQ140269	GQ148868	GQ140283	GQ148840	GQ148826	GQ148854							Y
A/chicken/Israel/386/2007	Chicken	Israel	Israel	2007-03-07	2007	EPL221794	EPL221788	EPL221793	EPL221792	EPL221791	EPL221789	EPL221787	EPL221790							Y
A/chicken/Israel/402/2007	Chicken	Israel	Israel	2007-03-14	2007	EPL221802	EPL221796	EPL221801	EPL221800	EPL221799	EPL221797	EPL221795	EPL221798							Y
A/chicken/Israel/449/2007	Chicken	Israel	Israel	2007-04-04	2007	EPL221810	EPL221804	EPL221809	EPL221808	EPL221807	EPL221805	EPL221803	EPL221806							Y
A/chicken/Israel/524/2008	Chicken	Israel	Israel	2008-03-09	2008	EPL220337	EPL220331	EPL220336	EPL220335	EPL220334	EPL220332	EPL220330	EPL220333							Y
A/chicken/Israel/54/2008	Chicken	Israel	Israel	2008-06-01	2008	GQ120548	GQ120535	GQ140264	GQ148863	GQ140278	GQ148835	GQ148821	GQ148849							Y
A/chicken/Israel/554/2005	Chicken	Israel	Israel	2005-06-15	2005	EF492227	EF492279	EF492406	EF492377	EF492348	EF492308	EF492250	EF492336							Y
A/chicken/Israel/694/2008	Chicken	Israel	Israel	2008-04-18	2008	GQ120555	GQ120542	GQ140271	GQ148870	GQ140285	GQ148842	GQ148828	GQ148856							Y
A/chicken/Israel/702/2008	Chicken	Israel	Israel	2008-04-21	2008	GQ120556	GQ120543	GQ140272	GQ148871	GQ140286	GQ148843	GQ148829	GQ148857							Y
A/chicken/Israel/728/2007	Chicken	Israel	Israel	2007-07-26	2007	EPL221818	EPL221812	EPL221817	EPL221816	EPL221815	EPL221813	EPL221811	EPL221814							Y
A/chicken/Israel/786/2001	Chicken	Israel	Israel	2001-06-15	2001	EF492231	EF492283	EF492410	EF492381	EF492352	EF492312	EF492269	DQ683032							Y
A/chicken/Israel/793/2005	Chicken	Israel	Israel	2005-06-15	2005	EF492232	EF492284	EF492411	EF492382	EF492353	EF492313	EF492253	EF492339							Y
A/chicken/Israel/853/2005	Chicken	Israel	Israel	2005-06-15	2005	EF492234	EF492286	EF492413	EF492384	EF492355	EF492315	EF492254	EF492340							Y
A/chicken/Israel/869/2007	Chicken	Israel	Israel	2007-11-04	2007	GQ120557	GQ120544	GQ140273	GQ148872	GQ140287	GQ148844	GQ148830	GQ148858							Y
A/chicken/Israel/883/2008	Chicken	Israel	Israel	2008-06-13	2008	GQ120558	GQ120545	GQ140274	GQ148873	GQ140288	GQ148845	GQ148831	GQ148859							Y
A/chicken/Israel/90658/2000	Chicken	Israel	Israel	2000-06-15	2000	EF492221	EF492301	EF492428	EF492399	EF492370	EF492330	EF492272	DQ683047							Y
A/chicken/Israel/909/2005	Chicken	Israel	Israel	2005-06-15	2005	EF492236	EF492288	EF492415	EF492386	EF492357	EF492317	EF492256	EF492331							Y
A/chicken/Israel/933/2007	Chicken	Israel	Israel	2007-11-26	2007	EPL221826	EPL221820	EPL221825	EPL221824	EPL221823	EPL221821	EPL221819	EPL221822							Y
A/chicken/Israel/951/2007	Chicken	Israel	Israel	2007-12-02	2007	GQ120559	GQ120546	GQ140275	GQ148874	GQ140289	GQ148846	GQ148832	GQ148860							Y
A/chicken/Israel/953/2007	Chicken	Israel	Israel	2007-11-29	2007	GQ120560	GQ120547	GQ140276	GQ148875	GQ140290	GQ148847	GQ148833	GQ148861							Y
A/chicken/Japan/AnimalQuarantine-HE14/2015	Chicken	Japan	Japan	2015-01-01	2015	EPL860445	EPL860444	EPL860442	EPL860443	EPL860441	EPL860438	EPL860440	EPL860439	Y	Y	Y	Y	Y	Y	Y	Y	G57
A/chicken/Japan/AnimalQuarantine-HE61/2015	Chicken	Japan	Japan	2015-01-01	2015	EPL860560	EPL860559	EPL860557	EPL860558	EPL860556	EPL860553	EPL860555	EPL860554	Y	Y	Y	Y	Y	Y	Y	Y	G57
A/chicken/Japan/AQ-HE14/2015	Chicken	Japan	Japan	2015-06-11	2015	LC208468	LC208469	LC208470	LC208471	LC208472	LC208473	LC208474	LC208475	Y	Y	Y	Y	Y	Y	Y	Y	G57
A/chicken/Japan/AQ-HE28-28/2016	Chicken	Japan	Japan	2016-06-16	2016	LC374928	LC374929	LC374922	LC374923	LC374924	LC374925	LC374926	LC374927	Y	Y	Y	Y	Y	Y	Y	Y	G57
A/chicken/Japan/AQ-HE28-28/2016/-1	Chicken	Japan	Japan	2017-01-01	2017	EPL1075331	EPL1075330	EPL1075328	EPL1075329	EPL1075327	EPL1075324	EPL1075326	EPL1075325	Y	Y	Y	Y	Y	Y	Y	Y	G57
A/chicken/Japan/AQ-HE28-50/2016	Chicken	Japan	Japan	2016-08-09	2016	LC374936	LC374937	LC374930	LC374931	LC374932	LC374933	LC374934	LC374935	Y	Y	Y	Y	Y	Y	Y	Y	G57
A/chicken/Japan/AQ-HE28-50/2016/-1/-1	Chicken	Japan	Japan	2017-01-01	2017	EPL1075299	EPL1075298	EPL1075296	EPL1075297	EPL1075295	EPL1075292	EPL1075294	EPL1075293	Y	Y	Y	Y	Y	Y	Y	Y	G57
A/chicken/Japan/AQ-HE28-57/2016	Chicken	Japan	Japan	2016-08-09	2016	LC374944	LC374945	LC374938	LC374939	LC374940	LC374941	LC374942	LC374943	Y		Y	Y	Y	Y	Y	Y
A/chicken/Japan/AQ-HE28-57/2016/-1	Chicken	Japan	Japan	2017-01-01	2017	EPL1075355	EPL1075354	EPL1075352	EPL1075353	EPL1075351	EPL1075348	EPL1075350	EPL1075349	Y		Y	Y	Y	Y	Y	Y
A/chicken/Japan/AQ-HE30-35C2/2018	Chicken	Japan	Japan	2018-07-24	2018	LC536725	LC536726	LC536728	LC536727	LC536729	LC536730	LC536731	LC536732	Y		Y	Y	Y	Y	Y	Y
A/chicken/Japan/AQ-HE31-26/2020	Chicken	Japan	Japan	2019-12-14	2019	LC576472	LC576473	LC576466	LC576467	LC576468	LC576469	LC576470	LC576471	Y		Y	Y	Y	Y	Y	Y
A/chicken/Japan/AQ-HE61/2015	Chicken	Japan	Japan	2015-07-07	2015	LC208476	LC208477	LC208478	LC208479	LC208480	LC208481	LC208482	LC208483	Y	Y	Y	Y	Y	Y	Y	Y	G57
A/chicken/Jiangsu/01/2007	Chicken	Jiangsu	East_China	2007-01-11	2007	KJ426492	KJ426516	KJ426322	KJ426310	KJ426298	KJ426528	KJ426504	KJ426288		Y	Y	Y	Y	Y	Y
A/chicken/Jiangsu/02.06_NJLC016-O/2015_Mixed_	Chicken	Jiangsu	East_China	2015-02-06	2015	EPL666909	EPL666908	EPL666906	EPL666907	EPL666905	EPL666902	EPL666904	EPL666903	Y	Y	Y	Y	Y	Y	Y	Y	G57
A/chicken/Jiangsu/02.06_NJLC042-O/2015_H9N2_	Chicken	Jiangsu	East_China	2015-02-06	2015	EPL661455	EPL661454	EPL661452	EPL661453	EPL661451	EPL661448	EPL661450	EPL661449	Y	Y	Y	Y	Y	Y	Y	Y	G57
A/chicken/Jiangsu/02.06_NJLC043-O/2015_Mixed_	Chicken	Jiangsu	East_China	2015-02-06	2015	EPL666925	EPL666924	EPL666922	EPL666923	EPL666921	EPL666918	EPL666920	EPL666919	Y	Y	Y			Y	Y	Y
A/chicken/Jiangsu/02.06_NJLC067-O/2015_H9N2_	Chicken	Jiangsu	East_China	2015-02-06	2015	EPL661439	EPL661438	EPL661436	EPL661437	EPL661435	EPL661432	EPL661434	EPL661433	Y	Y	Y	Y	Y	Y	Y	Y	G57
A/chicken/Jiangsu/02.06_NJLC068-O/2015_H9N2_	Chicken	Jiangsu	East_China	2015-02-06	2015	EPL661447	EPL661446	EPL661444	EPL661445	EPL661443	EPL661440	EPL661442	EPL661441	Y	Y	Y	Y	Y	Y	Y	Y	G57
A/chicken/Jiangsu/02/2008	Chicken	Jiangsu	East_China	2008-02-02	2008	KJ426488	KJ426512	KJ426318	KJ426306	KJ426294	KJ426524	KJ426500	KJ426284	Y	Y	Y	Y	Y	Y	Y	Y	G57
A/chicken/Jiangsu/03.06_WXBT054-O/2015_H9N2_	Chicken	Jiangsu	East_China	2015-03-06	2015	EPL659823	EPL659822	EPL659820	EPL659821	EPL659819	EPL659816	EPL659818	EPL659817	Y	Y	Y	Y	Y	Y	Y	Y	G57
A/chicken/Jiangsu/03.30_NJWJT006-O/2015_Mixed_	Chicken	Jiangsu	East_China	2015-03-30	2015	EPL666901	EPL666900	EPL666898	EPL666899	EPL666897	EPL666894	EPL666896	EPL666895	Y	Y	Y	Y	Y	Y	Y	Y	G57
A/chicken/Jiangsu/03/2007	Chicken	Jiangsu	East_China	2007-03-17	2007	KJ426490	KJ426514	KJ426320	KJ426308	KJ426296	KJ426526	KJ426502	KJ426286	Y	Y		Y	Y	Y	Y	Y
A/chicken/Jiangsu/07/2009	Chicken	Jiangsu	East_China	2009-07-09	2009	KJ426483	KJ426506	KJ426312	KJ426300	KJ426289	KJ426518	KJ426494	KJ426278	Y	Y	Y	Y	Y	Y	Y	Y	G57
A/chicken/Jiangsu/1/00	Chicken	Jiangsu	East_China	2000-06-15	2000	DQ064372	DQ064426	DQ064561	DQ064534	DQ064507	DQ064453	DQ064399	DQ064480	Y
A/chicken/Jiangsu/1/1998	Chicken	Jiangsu	East_China	1998-04-20	1998	EPL238828	EPL238830	EPL238825	EPL238826	EPL238827	EPL238829	EPL238831	EPL238832		Y
A/chicken/Jiangsu/1/1999	Chicken	Jiangsu	East_China	1999-04-10	1999	EPL238419	EPL238421	EPL238416	EPL238417	EPL238418	EPL238420	EPL238422	EPL238423		Y			Y	Y
A/chicken/Jiangsu/1/2002	Chicken	Jiangsu	East_China	2002-08-15	2002	EPL235785	EPL235787	EPL235782	EPL235783	EPL235784	EPL235786	EPL235788	EPL235789		Y		Y	Y	Y
A/chicken/Jiangsu/1/2004	Chicken	Jiangsu	East_China	2004-03-10	2004	EPL229407	EPL229409	EPL229404	EPL229405	EPL229406	EPL229408	EPL229410	EPL229411		Y		Y	Y	Y		Y
A/chicken/Jiangsu/12.22_TCCX009-P/2014_Mixed_	Chicken	Jiangsu	East_China	2014-12-22	2014	EPL666845	EPL666844	EPL666842	EPL666843	EPL666841	EPL666838	EPL666840	EPL666839	Y	Y	Y	Y		Y	Y
A/chicken/Jiangsu/12.30_WZNHQ031-P/2014_H9N2_	Chicken	Jiangsu	East_China	2014-12-30	2014	EPL660255	EPL660254	EPL660252	EPL660253	EPL660251	EPL660248	EPL660250	EPL660249	Y	Y	Y	Y	Y	Y	Y	Y	G57
A/chicken/Jiangsu/12.30_WZNHQ057-P/2014_Mixed_	Chicken	Jiangsu	East_China	2014-12-30	2014	EPL666085	EPL666084	EPL666082	EPL666083	EPL666081	EPL666078	EPL666080	EPL666079	Y	Y	Y	Y	Y	Y	Y	Y	G57
A/chicken/Jiangsu/2/2001	Chicken	Jiangsu	East_China	2001-04-10	2001	EPL236640	EPL236642	EPL236637	EPL236638	EPL236639	EPL236641	EPL236643	EPL236644		Y		Y	Y	Y
A/chicken/Jiangsu/245/2004	Chicken	Jiangsu	East_China	2004-04-25	2004	EPL487100	EPL487098	EPL487103	EPL487102	EPL487423	EPL487099	EPL487097	EPL487050		Y		Y	Y	Y	Y
A/chicken/Jiangsu/331/2012	Chicken	Jiangsu	East_China	2012-01-01	2012	EPL692183	EPL691786	EPL691717	EPL692103	EPL691881	EPL691656	EPL692316	EPL692025	Y	Y	Y	Y	Y	Y	Y	Y	G57
A/chicken/Jiangsu/3596/2017	Chicken	Jiangsu	East_China	2017-09-02	2017	MH889101	MH889103	MH889098	MH889099	MH889100	MH889102	MH889104	MH889105	Y	Y	Y	Y	Y	Y	Y	Y	G57
A/chicken/Jiangsu/3598/2017	Chicken	Jiangsu	East_China	2017-10-12	2017	MH375467	MH375469	MH375464	MH375465	MH375466	MH375468	MH375470	MH375471	Y	Y	Y	Y	Y	Y	Y	Y	G57
A/chicken/Jiangsu/7/2002	Chicken	Jiangsu	East_China	2002-06-15	2002	FJ384759	FJ384745	FJ384756	FJ384757	FJ384758	FJ384744	FJ384746	FJ384747		Y		Y	Y	Y
A/chicken/Jiangsu/925/2009	Chicken	Jiangsu	East_China	2009-12-02	2009	KP865939	KP865983	KP865911	KP865864	KP865826	KP865758	KP866027	KP866070	Y	Y	Y	Y	Y	Y	Y	Y	G57
A/chicken/Jiangsu/B20/2011	Chicken	Jiangsu	East_China	2011-01-21	2011	KJ426400	KJ426422	KJ426477	KJ426466	KJ426455	KJ426433	KJ426411	KJ426444	Y	Y	Y	Y	Y	Y	Y	Y	G57
A/chicken/Jiangsu/C1/2008	Chicken	Jiangsu	East_China	2008-10-02	2008	EPL846023	EPL846025	EPL846020	EPL846021	EPL846022	EPL846024	EPL846026	EPL846027		Y		Y	Y	Y
A/chicken/Jiangsu/C1020/2012	Chicken	Jiangsu	East_China	2012-12-02	2012	KP865970	KP866014	KP865881	KP865834	KP865788	KP865766	KP866058	KP866100	Y	Y	Y	Y	Y	Y	Y	Y	G57
A/chicken/Jiangsu/C1243/2012	Chicken	Jiangsu	East_China	2012-12-02	2012	KP865969	KP866013	KP865880	KP865833	KP865787	KP865765	KP866057	KP866099	Y	Y	Y	Y	Y	Y	Y	Y	G57
A/chicken/Jiangsu/C3089/2011	Chicken	Jiangsu	East_China	2011-06-25	2011	KM113185	KM113183	KM113178	KM113179	KM113180	KM113182	KM113184	KM113181	Y	Y	Y	Y	Y	Y	Y	Y	G57
A/chicken/Jiangsu/C3226/2012	Chicken	Jiangsu	East_China	2012-12-25	2012	KM113161	KM113159	KM113154	KM113155	KM113156	KM113158	KM113160	KM113157	Y	Y	Y	Y	Y	Y	Y	Y	G57
A/chicken/Jiangsu/C4258/2012	Chicken	Jiangsu	East_China	2012-12-25	2012	KM113089	KM113087	KM113082	KM113083	KM113084	KM113086	KM113088	KM113085	Y	Y	Y	Y	Y	Y	Y	Y	G57
A/chicken/Jiangsu/CZ73/2014	Chicken	Jiangsu	East_China	2014-12-28	2014	EPL1620542	EPL1620543	EPL1006752	EPL1006842	EPL1006754	EPL1006755	EPL1006756	EPL1006757	Y	Y	Y	Y	Y	Y	Y	Y	G57
A/chicken/Jiangsu/CZJJF/2012	Chicken	Jiangsu	East_China	2012-05-12	2012	EPL466418	EPL466417	EPL466415	EPL466416	EPL466414	EPL466411	EPL466413	EPL466412	Y	Y	Y	Y	Y	Y	Y	Y	G57
A/chicken/Jiangsu/CZJT2/2013	Chicken	Jiangsu	East_China	2013-01-23	2013	EPL466450	EPL466449	EPL466447	EPL466448	EPL466446	EPL466443	EPL466445	EPL466444	Y	Y	Y	Y	Y	Y	Y	Y	G57
A/chicken/Jiangsu/CZLJG/2012	Chicken	Jiangsu	East_China	2012-03-24	2012	EPL466330	EPL466329	EPL466327	EPL466328	EPL466326	EPL466323	EPL466325	EPL466324	Y	Y	Y	Y	Y	Y	Y	Y	G57
A/chicken/Jiangsu/CZYWP/2012	Chicken	Jiangsu	East_China	2012-03-24	2012	EPL466386	EPL466385	EPL466383	EPL466384	EPL466382	EPL466379	EPL466381	EPL466380	Y	Y	Y	Y	Y	Y	Y	Y	G57
A/chicken/Jiangsu/CZZWQ/2012	Chicken	Jiangsu	East_China	2012-05-12	2012	EPL466250	EPL466249	EPL466247	EPL466248	EPL466246	EPL466243	EPL466245	EPL466244	Y	Y	Y	Y	Y	Y	Y	Y	G57
A/chicken/Jiangsu/DD6/2013	Chicken	Jiangsu	East_China	2013-04-05	2013	KJ426328	KJ426347	KJ426392	KJ426383	KJ426374	KJ426356	KJ426338	KJ426365	Y	Y	Y	Y	Y	Y	Y	Y	G57
A/chicken/Jiangsu/DT/2009	Chicken	Jiangsu	East_China	2009-09-20	2009	EPL466322	EPL466321	EPL466319	EPL466320	EPL466318	EPL466315	EPL466317	EPL466316	Y	Y		Y	Y	Y	Y	Y
A/chicken/Jiangsu/DT0112/2012	Chicken	Jiangsu	East_China	2012-02-12	2012	EPL466362	EPL466361	EPL466359	EPL466360	EPL466358	EPL466355	EPL466357	EPL466356	Y	Y	Y	Y	Y	Y	Y	Y	G57
A/chicken/Jiangsu/DTNSZ/2011	Chicken	Jiangsu	East_China	2011-01-21	2011	EPL466378	EPL466377	EPL466375	EPL466376	EPL466374	EPL466371	EPL466373	EPL466372	Y	Y	Y	Y	Y	Y	Y	Y	G57
A/Chicken/Jiangsu/E1196/2014	Chicken	Jiangsu	East_China	2014-09-01	2014	EPL1742946	EPL1742945	EPL1742943	EPL1742944	EPL1742942	EPL1742939	EPL1742941	EPL1742940	Y	Y	Y	Y	Y	Y	Y	Y	G57
A/Chicken/Jiangsu/H224/2017	Chicken	Jiangsu	East_China	2017-10-01	2017	EPL1743330	EPL1743329	EPL1743327	EPL1743328	EPL1743326	EPL1743323	EPL1743325	EPL1743324	Y	Y	Y	Y	Y	Y	Y	Y	G57
A/chicken/Jiangsu/HA2/2013	Chicken	Jiangsu	East_China	2013-04-05	2013	EPL466482	EPL466481	EPL466479	EPL466480	EPL466478	EPL466475	EPL466477	EPL466476	Y	Y	Y	Y	Y	Y	Y	Y	G57
A/chicken/Jiangsu/JS110/2013	Chicken	Jiangsu	East_China	2013-01-01	2013	EPL692184	EPL691787	EPL691718	EPL692104	EPL691882	EPL691657	EPL692269	EPL691665	Y	Y	Y	Y	Y	Y	Y	Y	G57
A/chicken/Jiangsu/JS4539/2014	Chicken	Jiangsu	East_China	2014-06-20	2014	KX867841	KX867843	KX867838	KX867839	KX867840	KX867842	KX867844	KX867845	Y	Y	Y	Y	Y	Y	Y	Y	G57
A/chicken/Jiangsu/JS86/2013	Chicken	Jiangsu	East_China	2013-01-01	2013	EPL692185	EPL691788	EPL691719	EPL692105	EPL691883	EPL691958	EPL692270	EPL692026	Y	Y	Y	Y	Y	Y	Y	Y	G57
A/chicken/Jiangsu/JT12/2011	Chicken	Jiangsu	East_China	2011-03-18	2011	MG280616	MG280618	MG280613	MG280614	MG280615	MG280617	MG280619	MG280620	Y	Y	Y	Y	Y	Y	Y	Y	G57
A/chicken/Jiangsu/JT138/2016	Chicken	Jiangsu	East_China	2016-05-05	2016	MN135877	MN135879	MN135874	MN135875	MN135876	MN135878	MN135880	MN135881	Y	Y	Y	Y	Y	Y	Y	Y	G57
A/chicken/Jiangsu/JT141/2016	Chicken	Jiangsu	East_China	2016-05-04	2016	MN135885	MN135887	MN135882	MN135883	MN135884	MN135886	MN135888	MN135889	Y	Y	Y	Y	Y	Y	Y	Y	G57
A/chicken/Jiangsu/JT154/2016	Chicken	Jiangsu	East_China	2016-11-02	2016	MN135893	MN135895	MN135890	MN135891	MN135892	MN135894	MN135896	MN135897	Y	Y	Y	Y	Y	Y	Y	Y	G57
A/chicken/Jiangsu/JT34/2011	Chicken	Jiangsu	East_China	2011-03-02	2011	KJ426402	KJ426424	KJ426479	KJ426468	KJ426457	KJ426435	KJ426413	KJ426446	Y	Y	Y	Y	Y	Y	Y	Y	G57
A/chicken/Jiangsu/JT95/2013	Chicken	Jiangsu	East_China	2013-11-05	2013	MG280687	MG280689	MG280684	MG280685	MG280686	MG280688	MG280690	MG280691	Y	Y	Y	Y	Y	Y	Y	Y	G57
A/chicken/Jiangsu/L1/2004	Chicken	Jiangsu	East_China	2004-01-01	2004	EPL162344	EPL127430	EPL161621	EPL162350	EPL163949	EPL163965	EPL163973	EPL163956		Y		Y	Y	Y
A/chicken/Jiangsu/LY2/2017	Chicken	Jiangsu	East_China	2017-12-15	2017	MH489467	MH489469	MH489464	MH489465	MH489466	MH489468	MH489470	MH489471	Y	Y	Y	Y	Y	Y	Y	Y	G57
A/chicken/Jiangsu/MYJMF/2012	Chicken	Jiangsu	East_China	2012-03-24	2012	EPL466410	EPL466409	EPL466407	EPL466408	EPL466406	EPL466403	EPL466405	EPL466404	Y	Y	Y	Y	Y	Y	Y	Y	G57
A/chicken/Jiangsu/ng/2001	Chicken	Jiangsu	East_China	2001-11-22	2001	EPL236648	EPL236649	EPL236647	EPL236646	EPL236652	EPL236650	EPL236645	EPL236651		Y			Y	Y
A/chicken/Jiangsu/NTTZ/2013	Chicken	Jiangsu	East_China	2013-01-07	2013	EPL466474	EPL466473	EPL466471	EPL466472	EPL466470	EPL466467	EPL466469	EPL466468	Y	Y	Y	Y	Y	Y	Y	Y	G57
A/chicken/Jiangsu/Q3/2010	Chicken	Jiangsu	East_China	2010-02-15	2010	JF715006	JN869532	JN869528	JN869529	JN869530	JN869531	JN869533	JN869534	Y	Y	Y	Y	Y	Y	Y	Y	G57
A/chicken/Jiangsu/SC502/2013	Chicken	Jiangsu	East_China	2013-05-12	2013	KM113049	KM113047	KM113042	KM113043	KM113044	KM113046	KM113048	KM113045	Y	Y	Y	Y	Y	Y	Y	Y	G57
A/chicken/Jiangsu/SIC11/2013	Chicken	Jiangsu	East_China	2013-04-15	2013	KX598469	KX598511	KX598553	KX598595	KX598637	KX598679	KX598721	KX598763	Y	Y	Y	Y	Y	Y	Y	Y	G57
A/chicken/Jiangsu/SIC12/2013	Chicken	Jiangsu	East_China	2013-08-15	2013	KX598451	KX598478	KX598520	KX598562	KX598604	KX598646	KX598688	KX598730	Y	Y	Y	Y	Y	Y	Y	Y	G57
A/chicken/Jiangsu/SIC42/2015	Chicken	Jiangsu	East_China	2015-04-15	2015	KX598471	KX598513	KX598555	KX598597	KX598639	KX598681	KX598723	KX598765	Y	Y	Y	Y	Y	Y	Y	Y	G57
A/chicken/Jiangsu/SQ79/2011	Chicken	Jiangsu	East_China	2011-01-18	2011	KJ426399	KJ426421	KJ426476	KJ426465	KJ426454	KJ426432	KJ426410	KJ426443	Y	Y	Y	Y	Y	Y	Y	Y	G57
A/chicken/Jiangsu/TM123/2015	Chicken	Jiangsu	East_China	2015-08-06	2015	MN135901	MN135903	MN135898	MN135899	MN135900	MN135902	MN135904	MN135905	Y	Y		Y	Y	Y	Y	Y
A/chicken/Jiangsu/TM210/2016	Chicken	Jiangsu	East_China	2016-07-06	2016	MN135909	MN135911	MN135906	MN135907	MN135908	MN135910	MN135912	MN135913	Y	Y	Y	Y	Y	Y	Y	Y	G57
A/chicken/Jiangsu/TM224/2016	Chicken	Jiangsu	East_China	2016-12-09	2016	MN135917	MN135919	MN135914	MN135915	MN135916	MN135918	MN135920	MN135921	Y	Y		Y	Y	Y	Y	Y
A/chicken/Jiangsu/TM306/2017	Chicken	Jiangsu	East_China	2017-09-06	2017	MH489459	MH489461	MH489456	MH489457	MH489458	MH489460	MH489462	MH489463	Y	Y	Y	Y	Y	Y	Y	Y	G57
A/chicken/Jiangsu/TM314/2017	Chicken	Jiangsu	East_China	2017-12-15	2017	MH489483	MH489485	MH489480	MH489481	MH489482	MH489484	MH489486	MH489487	Y	Y	Y	Y	Y	Y	Y	Y	G57
A/chicken/Jiangsu/TM315/2017	Chicken	Jiangsu	East_China	2017-12-15	2017	MH489491	MH489493	MH489488	MH489489	MH489490	MH489492	MH489494	MH489495	Y	Y	Y	Y	Y	Y	Y	Y	G57
A/chicken/Jiangsu/TM38/2013	Chicken	Jiangsu	East_China	2013-03-15	2013	KJ426326	KJ426344	KJ426389	KJ426380	KJ426371	KJ426353	KJ426335	KJ426362	Y	Y	Y	Y	Y	Y	Y	Y	G57
A/chicken/Jiangsu/TM55/2013	Chicken	Jiangsu	East_China	2013-02-01	2013	KJ426327	KJ426345	KJ426390	KJ426381	KJ426372	KJ426354	KJ426336	KJ426363	Y	Y	Y	Y	Y	Y	Y	Y	G57
A/chicken/Jiangsu/TM58/2013	Chicken	Jiangsu	East_China	2013-10-23	2013	MG280679	MG280681	MG280676	MG280677	MG280678	MG280680	MG280682	MG280683	Y	Y	Y	Y	Y	Y	Y	Y	G57
A/chicken/Jiangsu/TM59/2013	Chicken	Jiangsu	East_China	2013-08-01	2013	MG280669	MG280671	MG280666	MG280667	MG280668	MG280670	MG280672	MG280673	Y	Y		Y	Y	Y	Y	Y
A/chicken/Jiangsu/TM71/2014	Chicken	Jiangsu	East_China	2014-01-13	2014	MG280695	MG280697	MG280692	MG280693	MG280694	MG280696	MG280698	MG280699	Y	Y	Y	Y	Y	Y	Y	Y	G57
A/chicken/Jiangsu/TS/2010	Chicken	Jiangsu	East_China	2010-12-01	2010	KC821007	KC821234	KC821043	KC821076	KC821127	KC821159	KC821197	KC821271	Y	Y	Y	Y	Y	Y	Y	Y	G57
A/chicken/Jiangsu/wa/2002	Chicken	Jiangsu	East_China	2002-01-01	2002	EPL235790	EPL235791	EPL235796	EPL235795	EPL235794	EPL235792	EPL235797	EPL235793		Y		Y	Y	Y
A/chicken/Jiangsu/WJ179/2015	Chicken	Jiangsu	East_China	2015-11-02	2015	MN135925	MN135927	MN135922	MN135923	MN135924	MN135926	MN135928	MN135929	Y	Y	Y	Y	Y	Y	Y	Y	G57
A/chicken/Jiangsu/WJ57/2012	Chicken	Jiangsu	East_China	2012-03-02	2012	KJ000710	KP893706	KP893703	KP893704	KJ000709	KP893705	KP893707	KP893708	Y	Y	Y	Y	Y	Y	Y	Y	G57
A/chicken/Jiangsu/WJ58/2012	Chicken	Jiangsu	East_China	2012-02-21	2012	KJ426397	KJ426419	KJ426474	KJ426463	KJ426452	KJ426430	KJ426408	KJ426441	Y	Y	Y	Y	Y	Y	Y	Y	G57
A/chicken/Jiangsu/WJHDL/2012	Chicken	Jiangsu	East_China	2012-03-24	2012	EPL466242	EPL466241	EPL466235	EPL466240	EPL466239	EPL466236	EPL466238	EPL466237	Y	Y	Y	Y	Y	Y	Y	Y	G57
A/chicken/Jiangsu/WJHRG/2012	Chicken	Jiangsu	East_China	2012-03-24	2012	EPL466274	EPL466273	EPL466271	EPL466272	EPL466270	EPL466267	EPL466269	EPL466268	Y	Y	Y	Y	Y	Y	Y	Y	G57
A/chicken/Jiangsu/WJYBF/2012	Chicken	Jiangsu	East_China	2012-03-24	2012	EPL466426	EPL466425	EPL466423	EPL466424	EPL466422	EPL466419	EPL466421	EPL466420	Y	Y	Y	Y	Y	Y	Y	Y	G57
A/chicken/Jiangsu/WXWA021/2013	Chicken	Jiangsu	East_China	2013-07-12	2013	EPL974022	EPL974024	EPL974019	EPL974020	EPL974028	EPL974023	EPL974025	EPL974026	Y	Y	Y	Y	Y	Y	Y	Y	G57
A/chicken/Jiangsu/XZ0616/2012	Chicken	Jiangsu	East_China	2012-06-16	2012	KJ426329	KJ426348	KJ426393	KJ426384	KJ426375	KJ426357	KJ426339	KJ426366	Y	Y	Y	Y	Y	Y	Y	Y	G57
A/chicken/Jiangsu/XZ38/2012	Chicken	Jiangsu	East_China	2012-01-12	2012	EPL466258	EPL466257	EPL466255	EPL466256	EPL466254	EPL466251	EPL466253	EPL466252	Y	Y	Y	Y	Y	Y	Y	Y	G57
A/chicken/Jiangsu/XZ57/2012	Chicken	Jiangsu	East_China	2012-02-07	2012	KJ426396	KJ426418	KJ426473	KJ426462	KJ426451	KJ426429	KJ426407	KJ426440	Y	Y	Y	Y	Y	Y	Y	Y	G57
A/chicken/Jiangsu/XZ6/2012	Chicken	Jiangsu	East_China	2012-11-06	2012	EPL466442	EPL466441	EPL466439	EPL466440	EPL466438	EPL466435	EPL466437	EPL466436	Y	Y	Y	Y	Y	Y	Y	Y	G57
A/chicken/Jiangsu/XZLZG/2012	Chicken	Jiangsu	East_China	2012-04-16	2012	EPL466402	EPL466401	EPL466399	EPL466400	EPL466398	EPL466395	EPL466397	EPL466396	Y	Y	Y	Y	Y	Y	Y	Y	G57
A/chicken/Jiangsu/XZMG/2012	Chicken	Jiangsu	East_China	2012-04-13	2012	EPL466298	EPL466297	EPL466295	EPL466296	EPL466294	EPL466291	EPL466293	EPL466292	Y	Y	Y	Y	Y	Y	Y	Y	G57
A/chicken/Jiangsu/XZPZ/2011	Chicken	Jiangsu	East_China	2011-03-28	2011	EPL466306	EPL466305	EPL466303	EPL466304	EPL466302	EPL466299	EPL466301	EPL466300	Y	Y	Y	Y	Y	Y	Y	Y	G57
A/chicken/Jiangsu/XZWHL/2012	Chicken	Jiangsu	East_China	2012-03-24	2012	EPL466346	EPL466345	EPL466343	EPL466344	EPL466342	EPL466339	EPL466341	EPL466340	Y	Y	Y	Y	Y	Y	Y	Y	G57
A/chicken/Jiangsu/XZZSL/2012	Chicken	Jiangsu	East_China	2012-03-24	2012	EPL466338	EPL466337	EPL466335	EPL466336	EPL466334	EPL466331	EPL466333	EPL466332	Y	Y	Y	Y	Y	Y	Y	Y	G57
A/chicken/Jiangsu/YZ0511/2011	Chicken	Jiangsu	East_China	2011-05-11	2011	EPL466394	EPL466393	EPL466391	EPL466392	EPL466390	EPL466387	EPL466389	EPL466388	Y	Y	Y	Y	Y	Y	Y	Y	G57
A/chicken/Jiangsu/YZ0611/2011	Chicken	Jiangsu	East_China	2011-06-11	2011	EPL466370	EPL466369	EPL466367	EPL466368	EPL466366	EPL466363	EPL466365	EPL466364	Y	Y	Y	Y	Y	Y	Y	Y	G57
A/chicken/Jiangsu/YZ0657/2012	Chicken	Jiangsu	East_China	2012-06-03	2012	KJ426330	KJ426349	KJ426394	KJ426385	KJ426376	KJ426358	KJ426340	KJ426367	Y	Y	Y	Y	Y	Y	Y	Y	G57
A/chicken/Jiangsu/YZ4/2011	Chicken	Jiangsu	East_China	2011-06-22	2011	KJ426401	KJ426423	KJ426478	KJ426467	KJ426456	KJ426434	KJ426412	KJ426445	Y	Y	Y	Y	Y	Y	Y	Y	G57
A/chicken/Jiangsu/YZ640/2012	Chicken	Jiangsu	East_China	2012-04-27	2012	MG280656	MG280658	MG280653	MG280654	MG280655	MG280657	MG280659	MG280660	Y	Y	Y	Y	Y	Y	Y	Y	G57
A/chicken/Jiangsu/YZLH3/2013	Chicken	Jiangsu	East_China	2013-05-01	2013	KJ426331	KJ426346	KJ426391	KJ426382	KJ426373	KJ426355	KJ426337	KJ426364	Y	Y	Y	Y	Y	Y	Y	Y	G57
A/chicken/Jiangsu/ZJ4/2013	Chicken	Jiangsu	East_China	2013-01-23	2013	EPL466458	EPL466457	EPL466455	EPL466456	EPL466454	EPL466451	EPL466453	EPL466452	Y	Y	Y	Y	Y	Y	Y	Y	G57
A/chicken/Jiangsu/ZJDT/2011	Chicken	Jiangsu	East_China	2011-05-21	2011	EPL466314	EPL466313	EPL466311	EPL466312	EPL466310	EPL466307	EPL466309	EPL466308	Y	Y	Y	Y	Y	Y	Y	Y	G57
A/chicken/Jiangsu/ZJDT1/2013	Chicken	Jiangsu	East_China	2013-03-28	2013	EPL466434	EPL466433	EPL466431	EPL466432	EPL466430	EPL466427	EPL466429	EPL466428	Y	Y	Y	Y	Y	Y	Y	Y	G57
A/chicken/Jiangxi/01.31_NCDZT71I3-OC/2018	Chicken	Jiangxi	East_China	2018-01-31	2018	EPL1820028	EPL1822395	EPL1815984	EPL1816903	EPL1819141	EPL1821468	EPL1823592	EPL1824551	Y	Y	Y	Y	Y	Y	Y	Y	G57
A/chicken/Jiangxi/01.31_NCDZT72I3-OC/2018	Chicken	Jiangxi	East_China	2018-01-31	2018	EPL1820031	EPL1822398	EPL1815986	EPL1816906	EPL1819144	EPL1821471	EPL1823595	EPL1824554	Y	Y	Y	Y	Y	Y	Y	Y	G57
A/chicken/Jiangxi/02.28_NCNP14K3-OC/2018	Chicken	Jiangxi	East_China	2018-02-28	2018	EPL1819945	EPL1822309	EPL1815926	EPL1816817	EPL1819060	EPL1821384	EPL1823503	EPL1824470	Y	Y	Y	Y	Y	Y	Y	Y	G57
A/chicken/Jiangxi/02.28_NCNP2K3-OC/2018	Chicken	Jiangxi	East_China	2018-02-28	2018	EPL1819980	EPL1822345	EPL1815947	EPL1816852	EPL1819093	EPL1821419	EPL1823539	EPL1824505	Y	Y	Y	Y	Y	Y	Y	Y	G57
A/chicken/Jiangxi/02.28_NCNP7K3-OC/2018	Chicken	Jiangxi	East_China	2018-02-28	2018	EPL1820040	EPL1822407	EPL1815994	EPL1816916	EPL1819154	EPL1821481	EPL1823605	EPL1824564	Y	Y	Y	Y	Y	Y	Y	Y	G57
A/chicken/Jiangxi/02.28_NCNP9K3-OC/2018	Chicken	Jiangxi	East_China	2018-02-28	2018	EPL1820063	EPL1822429	EPL1816003	EPL1816939	EPL1819177	EPL1821504	EPL1823628	EPL1824586	Y	Y	Y	Y	Y	Y	Y	Y	G57
A/chicken/Jiangxi/04.01__NCJD0116-O/2015_H9N2_	Chicken	Jiangxi	East_China	2015-04-01	2015	EPL657794	EPL657793	EPL657791	EPL657792	EPL657790	EPL657787	EPL657789	EPL657788	Y	Y	Y	Y	Y	Y	Y	Y	G57
A/chicken/Jiangxi/04.01__NCJD0122-O/2015_Mixed_	Chicken	Jiangxi	East_China	2015-04-01	2015	EPL665549	EPL665548	EPL665546	EPL665547	EPL665545	EPL665542	EPL665544	EPL665543	Y	Y	Y	Y	Y	Y	Y	Y	G57
A/chicken/Jiangxi/04.01__NCNP0061-1-O/2015_Mixed_	Chicken	Jiangxi	East_China	2015-04-01	2015	EPL665629	EPL665628	EPL665626	EPL665627	EPL665625	EPL665622	EPL665624	EPL665623	Y	Y	Y	Y	Y	Y	Y	Y	G57
A/chicken/Jiangxi/04.01_NCDTZ0261-P/2015_H9N2_	Chicken	Jiangxi	East_China	2015-04-01	2015	EPL657922	EPL657921	EPL657919	EPL657920	EPL657918	EPL657915	EPL657917	EPL657916	Y	Y	Y	Y	Y	Y	Y	Y	G57
A/chicken/Jiangxi/04.01_NCDZT0055-O/2015_H9N2_	Chicken	Jiangxi	East_China	2015-04-01	2015	EPL658279	EPL658278	EPL658276	EPL658277	EPL658275	EPL658272	EPL658274	EPL658273	Y	Y	Y	Y	Y	Y	Y	Y	G57
A/chicken/Jiangxi/04.01_NCDZT0103-O/2015_H9N2_	Chicken	Jiangxi	East_China	2015-04-01	2015	EPL656514	EPL656513	EPL656511	EPL656512	EPL656510	EPL656507	EPL656509	EPL656508	Y	Y	Y	Y	Y	Y	Y	Y	G57
A/chicken/Jiangxi/04.01_NCDZT0268-P/2015_Mixed_	Chicken	Jiangxi	East_China	2015-04-01	2015	EPL665581	EPL665580	EPL665578	EPL665579	EPL665577	EPL665574	EPL665576	EPL665575	Y	Y	Y	Y	Y	Y	Y	Y	G57
A/chicken/Jiangxi/04.01_NCJD0106-O/2015_H9N2_	Chicken	Jiangxi	East_China	2015-04-01	2015	EPL657786	EPL657785	EPL657783	EPL657784	EPL657782	EPL657779	EPL657781	EPL657780	Y	Y	Y	Y	Y	Y	Y	Y	G57
A/chicken/Jiangxi/04.01_NCJD0118-O/2015_Mixed_	Chicken	Jiangxi	East_China	2015-04-01	2015	EPL665533	EPL665532	EPL665530	EPL665531	EPL665529	EPL665526	EPL665528	EPL665527	Y	Y	Y	Y	Y	Y	Y	Y	G57
A/chicken/Jiangxi/04.01_NCJD0129-O/2015_H9N2_	Chicken	Jiangxi	East_China	2015-04-01	2015	EPL657818	EPL657817	EPL657815	EPL657816	EPL657814	EPL657811	EPL657813	EPL657812	Y	Y	Y	Y	Y	Y	Y	Y	G57
A/chicken/Jiangxi/05.06_NCDZT0077B-P/2015_H9N2_	Chicken	Jiangxi	East_China	2015-05-06	2015	EPL658375	EPL658374	EPL658372	EPL658373	EPL658371	EPL658368	EPL658370	EPL658369	Y	Y	Y	Y	Y	Y	Y	Y	G57
A/chicken/Jiangxi/07.24_NCDZT18T2-OC/2017	Chicken	Jiangxi	East_China	2017-07-24	2017	EPL1819955	EPL1822319	EPL1815932	EPL1816827	EPL1819069	EPL1821394	EPL1823513	EPL1824480	Y	Y	Y	Y	Y	Y	Y	Y	G57
A/chicken/Jiangxi/07.24_NCDZT31T2-OC/2017	Chicken	Jiangxi	East_China	2017-07-24	2017	EPL1819982	EPL1822348	EPL1815948	EPL1816855	EPL1819096	EPL1821422	EPL1823542	EPL1824508	Y	Y	Y	Y	Y	Y	Y	Y	G57
A/chicken/Jiangxi/07.24_NCDZT40T2-OC/2017	Chicken	Jiangxi	East_China	2017-07-24	2017	EPL1819994	EPL1822361	EPL1815956	EPL1816868	EPL1819109	EPL1821435	EPL1823556	EPL1824521	Y	Y	Y	Y	Y	Y	Y	Y	G57
A/chicken/Jiangxi/07.29_NCDZTY78-O/2016	Chicken	Jiangxi	East_China	2016-07-29	2016	MW105256	MW105258	MW105253	MW105254	MW105255	MW105257	MW105259	MW105260	Y	Y	Y	Y	Y	Y	Y	Y	G57
A/chicken/Jiangxi/08.24_NCDZT28X2-OC/2017	Chicken	Jiangxi	East_China	2017-08-24	2017	EPL1819976	EPL1822341	EPL1815945	EPL1816848	EPL1819089	EPL1821415	EPL1823535	EPL1824501	Y	Y	Y	Y	Y	Y	Y	Y	G57
A/chicken/Jiangxi/08.26_NCDZT11Y3-C/2016	Chicken	Jiangxi	East_China	2016-08-26	2016	MW105264	MW105266	MW105261	MW105262	MW105263	MW105265	MW105267	MW105268	Y	Y	Y	Y	Y	Y	Y	Y	G57
A/chicken/Jiangxi/08.26_NCDZTY33-O/2016	Chicken	Jiangxi	East_China	2016-08-26	2016	MW105272	MW105274	MW105269	MW105270	MW105271	MW105273	MW105275	MW105276	Y	Y	Y	Y	Y	Y	Y	Y	G57
A/chicken/Jiangxi/09.21_NCDZT57Z2-OC/2017	Chicken	Jiangxi	East_China	2017-09-21	2017	EPL1820019	EPL1822385	EPL1815977	EPL1816894	EPL1819132	EPL1821460	EPL1823582	EPL1824542	Y	Y	Y	Y	Y	Y	Y	Y	G57
A/chicken/Jiangxi/09.21_NCDZT71Z2-OC/2017	Chicken	Jiangxi	East_China	2017-09-21	2017	EPL1820029	EPL1822396	EPL1815985	EPL1816904	EPL1819142	EPL1821469	EPL1823593	EPL1824552	Y	Y	Y	Y	Y	Y	Y	Y	G57
A/chicken/Jiangxi/09.21_NCDZT73Z2-OC/2017	Chicken	Jiangxi	East_China	2017-09-21	2017	EPL1820033	EPL1822400	EPL1815988	EPL1816908	EPL1819146	EPL1821473	EPL1823597	EPL1824556	Y	Y	Y	Y	Y	Y	Y	Y	G57
A/chicken/Jiangxi/09.21_NCNP4Z2-OC/2017	Chicken	Jiangxi	East_China	2017-09-21	2017	EPL1820012	EPL1822378	EPL1815972	EPL1816887	EPL1819125	EPL1821454	EPL1823575	EPL1824536	Y	Y	Y	Y	Y	Y	Y	Y	G57
A/chicken/Jiangxi/09.22_NCDZT11C2-O/2016	Chicken	Jiangxi	East_China	2016-09-22	2016	EPL1819941	EPL1822303	EPL1815923	EPL1816811	EPL1819054	EPL1821378	EPL1823497	EPL1824464	Y	Y	Y	Y	Y	Y	Y	Y	G57
A/chicken/Jiangxi/09.22_NCNP16C2-O/2016	Chicken	Jiangxi	East_China	2016-09-22	2016	MW105288	MW105290	MW105285	MW105286	MW105287	MW105289	MW105291	MW105292	Y	Y	Y	Y	Y	Y	Y	Y	G57
A/chicken/Jiangxi/09.22_NCNP19C2-O/2016	Chicken	Jiangxi	East_China	2016-09-22	2016	MW105296	MW105298	MW105293	MW105294	MW105295	MW105297	MW105299	MW105300	Y	Y	Y	Y	Y	Y	Y	Y	G57
A/chicken/Jiangxi/09/2011	Chicken	Jiangxi	East_China	2011-11-15	2011	MF085026	MF085028	MF085033	MF085032	MF085031	MF085029	MF085027	MF085030	Y	Y	Y	Y	Y	Y	Y	Y	G57
A/chicken/Jiangxi/1.11_NCDZT12F2-OC/2017	Chicken	Jiangxi	East_China	2017-01-11	2017	MW105304	MW105306	MW105301	MW105302	MW105303	MW105305	MW105307	MW105308	Y	Y	Y	Y	Y	Y	Y	Y	G57
A/chicken/Jiangxi/1.11_NCDZT17F2-OC/2017	Chicken	Jiangxi	East_China	2017-01-11	2017	MW105312	MW105314	MW105309	MW105310	MW105311	MW105313	MW105315	MW105316	Y	Y	Y	Y	Y	Y	Y	Y	G57
A/chicken/Jiangxi/1.11_NCDZT20F2-OC/2017	Chicken	Jiangxi	East_China	2017-01-11	2017	MW105320	MW105322	MW105317	MW105318	MW105319	MW105321	MW105323	MW105324	Y	Y	Y	Y	Y	Y	Y	Y	G57
A/chicken/Jiangxi/1.11_NCDZT25F2-OC/2017	Chicken	Jiangxi	East_China	2017-01-11	2017	MW105344	MW105346	MW105341	MW105342	MW105343	MW105345	MW105347	MW105348	Y	Y	Y	Y	Y	Y	Y	Y	G57
A/chicken/Jiangxi/1.11_NCDZT28G2-OC/2017	Chicken	Jiangxi	East_China	2017-01-11	2017	EPL1820647	EPL1823009	EPL1828172	EPL1828173	EPL1828174	EPL1828176	EPL1828178	EPL1828179	Y	Y	Y	Y	Y	Y	Y	Y	G57
A/chicken/Jiangxi/1.11_NCDZT31F2-OC/2017	Chicken	Jiangxi	East_China	2017-01-11	2017	MW105368	MW105370	MW105365	MW105366	MW105367	MW105369	MW105371	MW105372	Y	Y	Y	Y	Y	Y	Y	Y	G57
A/chicken/Jiangxi/1.11_NCDZT40F2-OC/2017	Chicken	Jiangxi	East_China	2017-01-11	2017	EPL1819930	EPL1822292	EPL1815916	EPL1816800	EPL1819043	EPL1821367	EPL1823486	EPL1824453	Y	Y	Y	Y	Y	Y	Y	Y	G57
A/chicken/Jiangxi/1.11_NCJD3G2-OC/2017	Chicken	Jiangxi	East_China	2017-01-11	2017	EPL1819929	EPL1822291	EPL1815915	EPL1816799	EPL1819042	EPL1821366	EPL1823485	EPL1824452	Y	Y	Y	Y	Y	Y	Y	Y	G57
A/chicken/Jiangxi/1.11_NCNP12E2-OC/2017	Chicken	Jiangxi	East_China	2017-01-11	2017	EPL1820642	EPL1823004	EPL1828236	EPL1828237	EPL1828238	EPL1828240	EPL1828242	EPL1828243	Y	Y	Y	Y	Y	Y	Y	Y	G57
A/chicken/Jiangxi/1.11_NCNP2E2-OC/2017	Chicken	Jiangxi	East_China	2017-01-11	2017	MW105432	MW105434	MW105429	MW105430	MW105431	MW105433	MW105435	MW105436	Y	Y	Y	Y	Y	Y	Y	Y	G57
A/chicken/Jiangxi/1.12_NCDZT35G2-OC/2017	Chicken	Jiangxi	East_China	2017-01-12	2017	EPL1820652	EPL1823014	EPL1828260	EPL1828261	EPL1828262	EPL1828264	EPL1828266	EPL1828267	Y	Y	Y	Y	Y	Y	Y	Y	G57
A/chicken/Jiangxi/1.12_NCDZT50G2-OC/2017	Chicken	Jiangxi	East_China	2017-01-12	2017	MW105472	MW105474	MW105469	MW105470	MW105471	MW105473	MW105475	MW105476	Y	Y	Y	Y	Y	Y	Y	Y	G57
A/chicken/Jiangxi/1.12_NCDZT57G2-OC/2017	Chicken	Jiangxi	East_China	2017-01-12	2017	MW105480	MW105482	MW105477	MW105478	MW105479	MW105481	MW105483	MW105484	Y	Y	Y	Y	Y	Y	Y	Y	G57
A/chicken/Jiangxi/1.12_NCDZT81G2-OC/2017	Chicken	Jiangxi	East_China	2017-01-12	2017	EPL1820664	EPL1823026	EPL1828308	EPL1828309	EPL1828310	EPL1828312	EPL1828314	EPL1828315	Y	Y	Y	Y	Y	Y	Y	Y	G57
A/chicken/Jiangxi/1.12_NCDZT82G2-OC/2017	Chicken	Jiangxi	East_China	2017-01-12	2017	MW105504	MW105506	MW105501	MW105502	MW105503	MW105505	MW105507	MW105508	Y	Y	Y	Y	Y	Y	Y	Y	G57
A/chicken/Jiangxi/1.12_NCDZT83G2-OC/2017	Chicken	Jiangxi	East_China	2017-01-12	2017	MW105512	MW105514	MW105509	MW105510	MW105511	MW105513	MW105515	MW105516	Y	Y	Y	Y	Y	Y	Y	Y	G57
A/chicken/Jiangxi/1.31_NCDZT47I3-OC/2018	Chicken	Jiangxi	East_China	2018-01-31	2018	EPL1820006	EPL1822372	EPL1815967	EPL1816880	EPL1819118	EPL1821447	EPL1823568	EPL1824530	Y	Y	Y	Y	Y	Y	Y	Y	G57
A/chicken/Jiangxi/1.31_NCNP1I3-OC/2018	Chicken	Jiangxi	East_China	2018-01-31	2018	EPL1819958	EPL1822322	EPL1815933	EPL1816830	EPL1819072	EPL1821397	EPL1823516	EPL1824483	Y	Y	Y	Y	Y	Y	Y	Y	G57
A/chicken/Jiangxi/10.25_NCNP49A2-O/2016	Chicken	Jiangxi	East_China	2016-10-25	2016	EPL1820008	EPL1822374	EPL1815969	EPL1816883	EPL1819121	EPL1821450	EPL1823571	EPL1824533	Y	Y	Y	Y	Y	Y	Y	Y	G57
A/chicken/Jiangxi/10.30_NCDZT20B3-OC/2017	Chicken	Jiangxi	East_China	2017-10-03	2017	EPL1819959	EPL1822323	EPL1815934	EPL1816831	EPL1819073	EPL1821398	EPL1823517	EPL1824484	Y	Y	Y	Y	Y	Y	Y	Y	G57
A/chicken/Jiangxi/10.30_NCDZT36B3-OC/2017	Chicken	Jiangxi	East_China	2017-10-03	2017	EPL1819986	EPL1822352	EPL1815949	EPL1816859	EPL1819100	EPL1821426	EPL1823546	EPL1824512	Y	Y	Y	Y	Y	Y	Y	Y	G57
A/chicken/Jiangxi/10.30_NCDZT42B3-OC/2017	Chicken	Jiangxi	East_China	2017-10-03	2017	EPL1819998	EPL1822365	EPL1815959	EPL1816872	EPL1819113	EPL1821439	EPL1823560	EPL1824524	Y	Y	Y	Y	Y	Y	Y	Y	G57
A/chicken/Jiangxi/10.31_NCDGL001-O/2018	Chicken	Jiangxi	East_China	2018-10-31	2018	MW105528	MW105530	MW105525	MW105526	MW105527	MW105529	MW105531	MW105532	Y	Y	Y	Y	Y	Y	Y	Y	G57
A/chicken/Jiangxi/10.31_NCDGL002-C/2018	Chicken	Jiangxi	East_China	2018-10-31	2018	MW105536	MW105538	MW105533	MW105534	MW105535	MW105537	MW105539	MW105540	Y	Y	Y	Y	Y	Y	Y	Y	G57
A/chicken/Jiangxi/10.31_NCDGL003-O/2018	Chicken	Jiangxi	East_China	2018-10-31	2018	MW105544	MW105546	MW105541	MW105542	MW105543	MW105545	MW105547	MW105548	Y	Y	Y	Y	Y	Y	Y	Y	G57
A/chicken/Jiangxi/10.31_NCDGL004-O/2018	Chicken	Jiangxi	East_China	2018-10-31	2018	MW105552	MW105554	MW105549	MW105550	MW105551	MW105553	MW105555	MW105556	Y	Y	Y	Y	Y	Y	Y	Y	G57
A/chicken/Jiangxi/10.31_NCDGL005-C/2018	Chicken	Jiangxi	East_China	2018-10-31	2018	MW105560	MW105562	MW105557	MW105558	MW105559	MW105561	MW105563	MW105564	Y	Y	Y	Y	Y	Y	Y	Y	G57
A/chicken/Jiangxi/10.31_NCDGL005-O/2018	Chicken	Jiangxi	East_China	2018-10-31	2018	MW105568	MW105570	MW105565	MW105566	MW105567	MW105569	MW105571	MW105572	Y	Y	Y	Y	Y	Y	Y	Y	G57
A/chicken/Jiangxi/10.31_NCDGL006-O/2018	Chicken	Jiangxi	East_China	2018-10-31	2018	MW105576	MW105578	MW105573	MW105574	MW105575	MW105577	MW105579	MW105580	Y	Y	Y	Y	Y	Y	Y	Y	G57
A/chicken/Jiangxi/10.31_NCDGL007-O/2018	Chicken	Jiangxi	East_China	2018-10-31	2018	MW105584	MW105586	MW105581	MW105582	MW105583	MW105585	MW105587	MW105588	Y	Y	Y	Y	Y	Y	Y	Y	G57
A/chicken/Jiangxi/10.31_NCDGL008-O/2018	Chicken	Jiangxi	East_China	2018-10-31	2018	MW105592	MW105594	MW105589	MW105590	MW105591	MW105593	MW105595	MW105596	Y	Y	Y	Y	Y	Y	Y	Y	G57
[truncated: 3,269 more rows]
